# Supplementary material for: Protein phosphatase 1 regulates atypical mitotic and meiotic division in Plasmodium sexual stages
Source: Commun Biol. 2021 Jun 18;4:760. doi: 10.1038/s42003-021-02273-0 (PMC8213788; doi:10.1038/s42003-021-02273-0)
Supplement: Supplementary file 4 — Supplementary data 1 [file 42003_2021_2273_MOESM4_ESM.xlsx]

## Sheet: Data related to Fig4
qRTPCR data-related to Fig 4a
	WTGFP	PP1PTD			WTGFP	PP1PTD
Exp1	0.536396	0.026523		Mean	0.5363	0.03399
Exp2	0.541231	0.05604		SD	0.004999	0.01943
Exp3	0.531234	0.019404		SEM	0.002886	0.01122
Average exflagellation centres per field-related to Fig 4b
	Exp1	Exp2	Exp3	Exp4	Exp5	Exp6	Exp7
WTGFP	1.63	1	1.3	1.7	1.8	1.3	0.9
PP1PTD	0.5	0.2	0.4	0.8	0.4	0.5	0.5
Ookinete conversion (%)-related to Fig 4c
Cell shape		WTGFP										PP1PTD
		Exp1	Exp2	Exp3	Exp4	Exp5	Exp6	Exp7	Exp8	Exp9	Exp10	Exp1	Exp2	Exp3	Exp4	Exp5	Exp6	Exp7	Exp8	Exp9	Exp10
Round cells		45.7143	34.728	30.742	35.7977	26.7913	24.9231	33.9056	18.9944	16.609	18.6813	90.3846	89.6552	91.8367	88.7218	91.4062	88.0282	93.0876	96.8421	76.9737	81.5261
Retorts		0	5.43933	6.36042	7.393	2.18069	1.84615	3.43348	3.91061	5.19031	6.04396	9.61538	10.3448	8.16327	11.2782	8.59375	11.9718	5.99078	3.15789	22.0395	17.6707
Ookinetes		54.2857	59.8326	62.8975	56.8093	71.028	73.2308	62.6609	77.095	78.2007	75.2747	0	0	0	0	0	0	0.921659	0	0.986842	0.803213
Oocyst number-related to Fig 4e
	WTGFP											PP1PTD
	Exp1				Exp2				Exp3			Exp1				Exp2				Exp3
Day7	50	53	200	50	15	100	15	100	250	50	60	0	0	0	0	0	0	0	0	0	0	0
Day14	50	40	70	100	13	100	150	30	80	250	2	0	0	0	0	0	0	0	0	0	0	0
Day21	50	120	18	35	8	10	15	200	85	260	12	0	0	0	0	0	0	0	0	0	0	0
Sporozoite number in oocysts-related to Fig 4g
	WTGFP			PP1PTD
	Exp1	Exp2	Exp3	Exp1	Exp2	Exp3
14 dpi	52250	72679	82286	0	0	0
21 dpi	42400	74317	45360	0	0	0
Salivary gland sporozoites--related to Fig 4h
	WTGFP			PP1PTD
	Exp1	Exp2	Exp3	Exp1	Exp2	Exp3
Day 21	23522	25242	23545	0	0	0
qRTPCR-Fig 6d
0 min
	WTGFP			PP1PTD				S.D. WT	S.D. PP1
Kinesin-5	0.575873	0.352648	0.747683	0.274663	0.452356	0.254245		0.0321159	0.012244
Kinesin-8B	1.03446	1.55324	0.842619	0.37759	0.523534	0.434333		0.426664	0.102964
Kinesin-8X	0.787495	0.549205	1.1693	0.403074	0.326829	0.484724		0.092513	0.0566013
Dynein8229	1.42054	1.12423	1.74368	0.700643	0.543262	0.884749		0.28436	0.121065
30 min
	WTGFP			PP1PTD				S.D.WT	S.D.PP1
CDPK3	0.224463	0.192434	0.320463	0.0736018	0.0415364	0.0656379		0.127936	0.00583683
Ark1	1.39648	2.13251	1.93473	0.867168	0.874589	0.659012		0.212068	0.21261
Nek2	0.18373	0.129192	0.252838	0.0473964	0.0237284	0.0434524		0.064481	0.0640408
Nek4	0.173683	0.243923	0.324375	0.158969	0.352478	0.123456		0.0745963	0.109355
CDC20	1.59053	2.13624	0.632345	0.878073	1.32015	0.642631		0.14669	0.478073
CelTOS	0.895681	0.56251	1.34215	0.332829	0.545219	0.214359		0.014135	0.284995
PSOP6	1.50918	0.850933	1.83028	0.848689	0.542167	1.2352		0.165121	0.398482
SOAP	0.379288	0.564368	0.231346	0.303639	0.103352	0.503619		0.062565	0.131725
GAPM2	2.10342	1.83624	2.23217	1.30713	1.81517	1.32424		0.40123	0.674341
MTIP	2.21484	2.14385	2.63726	1.27968	1.66328	1.54678		0.609842	0.173579
GAP45	1.78435	1.54821	1.94635	1.02317	1.84617	0.653166		0.301218	0.463714
Exflagellation centres per counting chamber-related to Fig S2c
IAA (-)	IAA (+)
24	30
45	29
31	25
36	35
Parasitemia (%)-related to Fig S2f
Days	WTGFP	WTGFP	WTGFP	PP1PTD	PP1PTD	PP1PTD
1	0	0	0	0	0	0
2	0	0	0	0	0	0
3	1.2	0.8	1.1	0	0	0
4	5.3	4.2	4.8	0.8	0	0
5	9.2	8.4	10.5	2.4	0.7	1.1
6	15.4	12.7	16.2	5.2	2.1	3.4
7	21.8	18.4	23.5	7.4	4.5	6.1
8				9.2	7.3	8.8
9				14.2	11.4	12.4
