# Supplementary material for: Protein phosphatase 1 regulates atypical mitotic and meiotic division in Plasmodium sexual stages
Source: Commun Biol. 2021 Jun 18;4:760. doi: 10.1038/s42003-021-02273-0 (PMC8213788; doi:10.1038/s42003-021-02273-0)
Supplement: Supplementary file 5 — Supplementary data 2 [file 42003_2021_2273_MOESM5_ESM.xlsx]

## Sheet: DE_Gam_0 min
Gene ID	baseMean	log2FoldChange	lfcSE	stat	pvalue	padj	Product Description		Downregulated	Upregulated
PBANKA_0100021	117.33	-5.86488	0.6553	-8.94992	3.55747e-19	3.46925e-16	fam-b protein
PBANKA_1028300	3728.34	-4.73961	0.312272	-15.1778	4.95945e-52	2.41823e-48	serine/threonine protein phosphatase PP1
PBANKA_0007901	22.3143	-4.35407	1.0178	-4.27792	1.88646e-05	0.000525622	PIR protein
PBANKA_1465700	79.6175	-3.50756	0.575417	-6.09568	1.08972e-09	1.62668e-07	fam-a protein
PBANKA_1040521	50.2201	-3.37197	0.649846	-5.18888	2.11562e-07	1.43099e-05	fam-b protein
PBANKA_1200081	110.408	-3.04134	0.501431	-6.06532	1.31688e-09	1.88857e-07	PIR protein
PBANKA_0836500	291.281	-2.8971	0.357714	-8.09893	5.54455e-16	3.00392e-13	conserved rodent malaria protein, unknown function
PBANKA_1100700	65.5957	-2.84955	0.543585	-5.24214	1.58729e-07	1.15517e-05	fam-a protein
PBANKA_1040500	77.9582	-2.75546	0.518029	-5.31912	1.04269e-07	8.07007e-06	PIR protein, pseudogene
PBANKA_1241400	104.162	-2.75134	0.50231	-5.47739	4.31652e-08	3.56734e-06	conserved Plasmodium protein, unknown function
PBANKA_0300100	320.918	-2.7247	0.400142	-6.80933	9.80522e-12	3.18735e-09	PIR protein
PBANKA_1100441	150.651	-2.71739	0.41367	-6.56898	5.06611e-11	1.37235e-08	fam-b protein
PBANKA_0200500	62.0625	-2.62751	0.542738	-4.8412	1.29055e-06	6.42115e-05	PIR protein, pseudogene
PBANKA_1029000	1195.12	-2.60316	0.309799	-8.40274	4.36175e-17	3.03827e-14	conserved Plasmodium protein, unknown function
PBANKA_0707700	770.156	-2.56865	0.406246	-6.32289	2.56719e-10	4.63615e-08	conserved Plasmodium protein, unknown function
PBANKA_1210600	392.15	-2.5307	0.333176	-7.59568	3.06173e-14	1.4929e-11	rhoptry associated adhesin, putative
PBANKA_1351500	118.494	-2.51498	0.486649	-5.16796	2.36664e-07	1.55942e-05	calcium-dependent protein kinase 5
PBANKA_0701900	327.438	-2.50781	0.369536	-6.78638	1.14984e-11	3.50414e-09	GPI-anchored micronemal antigen, putative
PBANKA_1332700	913.654	-2.43053	0.354926	-6.84797	7.49036e-12	2.60879e-09	duffy-binding protein
PBANKA_0943900	110.917	-2.41751	0.520135	-4.64786	3.354e-06	0.00013405	PIR protein
PBANKA_1128100	2009.48	-2.40096	0.432658	-5.54932	2.86776e-08	2.79664e-06	phospholipase
PBANKA_1465051	115.569	-2.39894	0.431256	-5.56269	2.6565e-08	2.64349e-06	Plasmodium exported protein, unknown function
PBANKA_0100400	282.924	-2.37695	0.394118	-6.03105	1.62898e-09	2.2694e-07	reticulocyte binding protein, putative
PBANKA_0915000	992.696	-2.37618	0.401969	-5.91135	3.39312e-09	4.03533e-07	apical membrane antigen 1
PBANKA_0613900	196.157	-2.36863	0.394954	-5.99723	2.00718e-09	2.57505e-07	PDCD2 domain-containing protein, putative
PBANKA_0309500	137.446	-2.27435	0.447823	-5.07868	3.80066e-07	2.26e-05	secreted protein with altered thrombospondin repeat domain
PBANKA_0711400	92.5771	-2.23922	0.459757	-4.87046	1.11341e-06	5.77552e-05	perforin-like protein 4
PBANKA_1146600	33.9789	-2.21808	0.666896	-3.32598	0.000881088	0.0108764	fam-b protein
PBANKA_0216761	192.315	-2.20416	0.401639	-5.48792	4.06694e-08	3.44333e-06	reticulocyte binding protein, putative
PBANKA_0216741	284.118	-2.20076	0.345878	-6.36283	1.98076e-10	4.07181e-08	lysophospholipase, putative, pseudogene
PBANKA_0519500	403.276	-2.20043	0.390248	-5.63855	1.71485e-08	1.77907e-06	conserved Plasmodium protein, unknown function
PBANKA_0208900	450.312	-2.19712	0.337656	-6.50699	7.66716e-11	1.86925e-08	StAR-related lipid transfer protein, putative
PBANKA_0216041	51.2326	-2.18848	0.561598	-3.89687	9.74431e-05	0.00205685	tryptophan-rich protein, pseudogene
PBANKA_0600100	241.171	-2.15772	0.366419	-5.88867	3.89327e-09	4.5199e-07	PIR protein
PBANKA_1134800	177.075	-2.11912	0.415931	-5.09488	3.48969e-07	2.14928e-05	zinc finger protein, putative
PBANKA_1002400	784.946	-2.11568	0.301279	-7.02232	2.18212e-12	8.18464e-10	dipeptidyl aminopeptidase 3, putative
PBANKA_1466100	339.48	-2.09329	0.341705	-6.12602	9.01049e-10	1.4645e-07	PIR protein
PBANKA_0944041	83.0533	-2.08554	0.482275	-4.32438	1.52963e-05	0.000449306	reticulocyte binding protein, putative
PBANKA_0200600	3056.31	-2.08506	0.282114	-7.39083	1.4591e-13	6.4678e-11	fam-a protein
PBANKA_1342800	95.1902	-2.08199	0.470696	-4.42322	9.72417e-06	0.000324761	nicotinamide/nicotinic acid mononucleotide adenylyltransferase, putative
PBANKA_0316981	96.8864	-2.06547	0.485586	-4.25355	2.10407e-05	0.000566819	reticulocyte binding protein, putative
PBANKA_0722801	104.833	-2.06162	0.446802	-4.61418	3.94656e-06	0.000153947	fam-b protein
PBANKA_1017000	30.4217	-2.02957	0.710009	-2.85851	0.0042564	0.0359691	CorA-like Mg2+ transporter protein, putative
PBANKA_0403200	2374.66	-2.00869	0.366104	-5.48667	4.09583e-08	3.44333e-06	circumsporozoite (CS) protein
PBANKA_0803900	155.41	-1.9959	0.500416	-3.98848	6.64969e-05	0.00150111	conserved Plasmodium protein, unknown function
PBANKA_0600251	303.631	-1.97102	0.386861	-5.09491	3.48904e-07	2.14928e-05	PIR protein, pseudogene
PBANKA_0406900	272.213	-1.93837	0.370671	-5.22935	1.70107e-07	1.20209e-05	conserved protein, unknown function
PBANKA_1225400	715.898	-1.93126	0.448985	-4.3014	1.69723e-05	0.000483958	gamete release protein
PBANKA_1146200	1314.01	-1.9283	0.304802	-6.32641	2.5093e-10	4.63615e-08	Plasmodium exported protein, unknown function
PBANKA_1441000	494.495	-1.92037	0.3322	-5.78076	7.43622e-09	8.05756e-07	haloacid dehalogenase-like hydrolase, putative
PBANKA_1040541	357.958	-1.89494	0.325073	-5.82927	5.56693e-09	6.26905e-07	PIR protein
PBANKA_0836900	529.919	-1.88173	0.313985	-5.99303	2.05962e-09	2.57505e-07	PIR protein
PBANKA_0400200	34.9507	-1.87193	0.737453	-2.53837	0.0111371	0.0697677	PIR protein, pseudogene
PBANKA_1101100	715.061	-1.871	0.311492	-6.00658	1.89476e-09	2.49699e-07	Plasmodium exported protein, unknown function
PBANKA_0600351	181.158	-1.83516	0.381516	-4.81019	1.50783e-06	7.00208e-05	reticulocyte binding protein, putative
PBANKA_0714500	2789.53	-1.83432	0.279719	-6.55773	5.4634e-11	1.40208e-08	HAP2-GCS1 domain-containing protein, putative
PBANKA_0600600	62659.4	-1.82977	0.288182	-6.34937	2.16195e-10	4.21666e-08	NIMA related kinase 3, putative
PBANKA_0406600	309.58	-1.82911	0.342594	-5.33901	9.34555e-08	7.34982e-06	conserved Plasmodium protein, unknown function
PBANKA_1116000	114.912	-1.82076	0.458846	-3.96814	7.24355e-05	0.00162016	TRAP-like protein
PBANKA_0400500	4959.27	-1.80597	0.321761	-5.61278	1.99107e-08	2.0226e-06	PIR protein
PBANKA_1223700	557.222	-1.79497	0.354376	-5.06514	4.08096e-07	2.3689e-05	conserved protein, unknown function
PBANKA_0943000	987.202	-1.78646	0.385302	-4.63653	3.54313e-06	0.000140458	RIIa domain-containing protein, putative
PBANKA_1207900	144.742	-1.77983	0.413162	-4.30782	1.6487e-05	0.000478515	protein phosphatase PPM10, putative
PBANKA_1110900	389.966	-1.7713	0.319944	-5.53626	3.08999e-08	2.89746e-06	conserved Plasmodium protein, unknown function
PBANKA_0100041	35.4501	-1.75323	2.35661	-0.743963	0.456899	0.686334	conserved rodent malaria protein, unknown function
PBANKA_0400600	243.444	-1.75159	0.365429	-4.79324	1.64112e-06	7.47861e-05	PIR protein
PBANKA_0700061	229.438	-1.75094	0.366862	-4.77275	1.81727e-06	8.00972e-05	PIR protein
PBANKA_0603900	173.871	-1.74536	0.379305	-4.60147	4.19525e-06	0.00016235	HAD domain ookinete protein
PBANKA_0001201	70.5664	-1.74262	0.524405	-3.32305	0.000890382	0.0109634	PIR protein
PBANKA_1333100	10620.7	-1.73678	0.290346	-5.98176	2.20741e-09	2.69083e-07	protein MGET, putative
PBANKA_0700071	377.793	-1.73058	0.333668	-5.18654	2.14238e-07	1.43099e-05	PIR protein
PBANKA_0600200	186.178	-1.72684	0.377289	-4.57698	4.71742e-06	0.000178311	PIR protein
PBANKA_1445600	128.866	-1.72472	0.441197	-3.90917	9.2612e-05	0.00197195	serine/threonine protein kinase RIO1, putative
PBANKA_1465921	135.235	-1.70909	0.401237	-4.25955	2.04839e-05	0.000560112	PIR protein
PBANKA_1466000	58.9278	-1.68441	0.535993	-3.14259	0.00167458	0.0181854	PIR protein
PBANKA_1204000	32.2743	-1.6734	0.6728	-2.48722	0.0128744	0.0771545	conserved Plasmodium protein, unknown function
PBANKA_1228800	337.25	-1.67052	0.353867	-4.72076	2.34964e-06	9.70918e-05	protein kinase, putative
PBANKA_1037400	503.303	-1.66368	0.33927	-4.9037	9.40468e-07	4.98448e-05	cysteine-rich small secreted protein CSS, putative
PBANKA_1040400	34.8745	-1.65475	0.672985	-2.45882	0.0139393	0.0812043	PIR protein
PBANKA_1040300	66.3609	-1.65287	0.554664	-2.97994	0.00288301	0.0270338	fam-b protein
PBANKA_0600086	393.386	-1.65084	0.329113	-5.01603	5.27495e-07	2.99077e-05	PIR protein
PBANKA_1443200	1015.85	-1.64565	0.290783	-5.65938	1.51919e-08	1.61034e-06	RNA pseudouridylate synthase, putative
PBANKA_1032100	604.817	-1.62943	0.311571	-5.22973	1.69755e-07	1.20209e-05	rhoptry-associated protein 1
PBANKA_0523800	1026.73	-1.62398	0.312144	-5.20264	1.96475e-07	1.36859e-05	apical asparagine-rich protein AARP, putative
PBANKA_1103300	291.457	-1.62392	0.348044	-4.66586	3.07326e-06	0.000124877	myosin B
PBANKA_0306400	188.844	-1.61713	0.383104	-4.22114	2.43071e-05	0.000644139	2C-methyl-D-erythritol 2,4-cyclodiphosphate synthase, putative
PBANKA_1146261	867.411	-1.61228	0.332153	-4.85402	1.20981e-06	6.20951e-05	PIR protein
PBANKA_1146100	89.5771	-1.61181	0.455624	-3.53759	0.000403798	0.00612549	tryptophan-rich protein
PBANKA_0921400	417.809	-1.61026	0.371415	-4.33546	1.45455e-05	0.000440522	protein phosphatase, putative
PBANKA_1400800	149.801	-1.60501	0.401941	-3.99315	6.52008e-05	0.00147869	protein UIS3
PBANKA_1018000	179.437	-1.60369	0.435816	-3.67974	0.000233467	0.00399434	conserved Plasmodium protein, unknown function
PBANKA_0619700	288.58	-1.59369	0.346802	-4.59539	4.31949e-06	0.000165841	rhoptry-associated leucine zipper-like protein 1, putative
PBANKA_0832800	177.192	-1.58912	0.419405	-3.78899	0.000151262	0.00289236	conserved Plasmodium protein, unknown function
PBANKA_0100061	256.947	-1.58897	0.355918	-4.46443	8.02811e-06	0.000281619	fam-c protein
PBANKA_0902700	745.869	-1.58618	0.310134	-5.11452	3.14547e-07	2.01807e-05	conserved Plasmodium protein, unknown function
PBANKA_1345100	156.669	-1.58558	0.429978	-3.68758	0.000226393	0.00394704	conserved Plasmodium protein, unknown function
PBANKA_1326100	10667.4	-1.58139	0.288176	-5.48758	4.07469e-08	3.44333e-06	conserved Plasmodium protein, unknown function
PBANKA_1000451	38.4159	-1.57774	0.634378	-2.48707	0.0128802	0.0771545	PIR protein, pseudogene
PBANKA_1246700	344.293	-1.56352	0.340823	-4.58749	4.48604e-06	0.00017089	PIR protein
PBANKA_0100100	183.718	-1.56245	0.367559	-4.25089	2.12924e-05	0.000570449	fam-a protein
PBANKA_1308100	5275.58	-1.55767	0.32253	-4.82953	1.36857e-06	6.74055e-05	calmodulin-like protein
PBANKA_1246800	278.502	-1.54996	0.346825	-4.469	7.85852e-06	0.000279222	PIR protein
PBANKA_0515700	234.738	-1.54751	0.35194	-4.39709	1.09713e-05	0.000356642	conserved Plasmodium protein, unknown function
PBANKA_0112641	699.336	-1.53283	0.323816	-4.73363	2.2054e-06	9.19106e-05	fam-b protein
PBANKA_1330100	669.644	-1.53074	0.315732	-4.84822	1.24576e-06	6.3135e-05	60S ribosome subunit biogenesis protein NIP7, putative
PBANKA_0111000	177.471	-1.5302	0.439418	-3.48232	0.000497089	0.00708715	6-cysteine protein P12, putative
PBANKA_0939300	6812.71	-1.52375	0.29896	-5.09684	3.45367e-07	2.14928e-05	conserved Plasmodium protein, unknown function
PBANKA_1466141	60.081	-1.52077	0.542306	-2.80427	0.00504299	0.040577	fam-a protein
PBANKA_1033700	4895.54	-1.52007	0.299087	-5.08239	3.72722e-07	2.24369e-05	conserved Plasmodium protein, unknown function
PBANKA_1246200	78.0053	-1.51756	0.487165	-3.11509	0.00183886	0.0194496	fam-b protein
PBANKA_1461000	323.625	-1.51638	0.350131	-4.33088	1.48511e-05	0.000446353	methyltransferase, putative
PBANKA_0806900	1614.36	-1.49676	0.281743	-5.31249	1.08137e-07	8.23873e-06	conserved Plasmodium protein, unknown function
PBANKA_0313600	1478.94	-1.49587	0.308643	-4.8466	1.25597e-06	6.3135e-05	conserved Plasmodium protein, unknown function
PBANKA_0001001	1584.44	-1.49507	0.283281	-5.27768	1.30833e-07	9.66577e-06	PIR protein
PBANKA_1349300	8513.99	-1.49115	0.311039	-4.79408	1.63425e-06	7.47861e-05	conserved Plasmodium protein, unknown function
PBANKA_1365700	799.048	-1.49089	0.31399	-4.74819	2.05244e-06	8.70233e-05	PIR protein
PBANKA_1357700	7421.6	-1.48273	0.271443	-5.46242	4.69693e-08	3.81704e-06	aspartate carbamoyltransferase, putative
PBANKA_0819600	1896.41	-1.48084	0.300513	-4.92771	8.32011e-07	4.50765e-05	conserved Plasmodium protein, unknown function
PBANKA_0317181	3645.05	-1.4764	0.333219	-4.43071	9.39225e-06	0.000318032	PIR protein
PBANKA_1025700	587.811	-1.46836	0.304268	-4.82586	1.39398e-06	6.75046e-05	inner membrane complex protein 1l, putative
PBANKA_0910800	1938.05	-1.46608	0.295321	-4.96435	6.8932e-07	3.81946e-05	conserved Plasmodium protein, unknown function
PBANKA_1349100	4092.31	-1.46178	0.307802	-4.74909	2.0433e-06	8.70233e-05	MSP7-like protein
PBANKA_0510700	33.4623	-1.45733	0.711846	-2.04726	0.0406326	0.167902	conserved Plasmodium protein, unknown function
PBANKA_1300100	355.876	-1.45548	0.333901	-4.359	1.30655e-05	0.000408382	PIR protein
PBANKA_1024100	408.113	-1.45177	0.339642	-4.27441	1.91641e-05	0.000530019	ATP-dependent RNA helicase DDX55, putative
PBANKA_0904000	1859.89	-1.44889	0.321726	-4.50347	6.68515e-06	0.000245089	conserved Plasmodium protein, unknown function
PBANKA_0205500	144.503	-1.44729	0.389152	-3.71909	0.000199943	0.0035975	conserved Plasmodium protein, unknown function
PBANKA_0104300	198.901	-1.44726	0.374692	-3.86253	0.00011222	0.00233839	cyclin dependent kinase binding protein, putative
PBANKA_0911100	1792.29	-1.44586	0.288134	-5.01801	5.22084e-07	2.99077e-05	conserved Plasmodium protein, unknown function
PBANKA_0944061	31.5771	-1.43185	0.72134	-1.98499	0.0471453	0.183373	PIR protein
PBANKA_1008600	1197.77	-1.42935	0.306041	-4.67044	3.00557e-06	0.000123153	conserved Plasmodium protein, unknown function
PBANKA_1208900	10172.2	-1.42765	0.300169	-4.75614	1.97332e-06	8.59099e-05	ankyrin-repeat protein, putative
PBANKA_1308600	502875	-1.42409	0.313847	-4.53754	5.69153e-06	0.000211847	fructose-bisphosphate aldolase 2
PBANKA_0700200	75.8861	-1.41291	0.472107	-2.99277	0.00276461	0.026363	PIR protein
PBANKA_1325700	1671.12	-1.41067	0.314196	-4.48978	7.12968e-06	0.00025562	thioredoxin-like protein
PBANKA_0814800	2506.97	-1.40802	0.347871	-4.04753	5.17605e-05	0.00123114	conserved Plasmodium protein, unknown function
PBANKA_0112200	1897.9	-1.40623	0.407401	-3.45171	0.000557049	0.00777508	myosin E
PBANKA_0311800	1481.97	-1.4062	0.359467	-3.91192	9.1567e-05	0.00196237	acyl-CoA synthetase, putative
PBANKA_0700100	111.68	-1.40597	0.426911	-3.29337	0.000989955	0.0117161	PIR protein
PBANKA_0300300	223.804	-1.40063	0.356952	-3.92386	8.71429e-05	0.00188013	PIR protein
PBANKA_0700051	57.0054	-1.39984	0.532369	-2.62945	0.00855233	0.0589833	PIR protein
PBANKA_0706100	203.195	-1.39618	0.370437	-3.76899	0.000163909	0.00310981	conserved protein, unknown function
PBANKA_1327100	1126.82	-1.39412	0.294353	-4.7362	2.17768e-06	9.15376e-05	rhoptry neck protein 11
PBANKA_0501400	177.333	-1.39384	0.43117	-3.23269	0.00122629	0.0140692	rhoptry neck protein 12
PBANKA_1035600	998.252	-1.39202	0.339746	-4.09723	4.18123e-05	0.00102968	ATP-dependent Clp protease regulatory subunit ClpC, putative
PBANKA_0716400	662.234	-1.38829	0.298283	-4.65428	3.2511e-06	0.000131011	conserved Plasmodium protein, unknown function
PBANKA_0216061	34.4061	-1.38761	0.679196	-2.04301	0.0410511	0.169073	PIR protein
PBANKA_0623600	1084.88	-1.38639	0.30472	-4.54974	5.37127e-06	0.000201464	PIR protein
PBANKA_1421000	5585.52	-1.38099	0.321475	-4.29581	1.74059e-05	0.000493436	calmodulin, putative
PBANKA_0609600	77.3894	-1.37808	0.481286	-2.86333	0.00419208	0.0355488	HSP20-like chaperone, putative
PBANKA_0808380	52.9804	-1.37459	0.544596	-2.52406	0.0116009	0.0714217	conserved Plasmodium protein, unknown function
PBANKA_1334200	678.696	-1.37362	0.329377	-4.17036	3.04117e-05	0.000792982	RNA 3'-terminal phosphate cyclase-like protein, putative
PBANKA_0615100	129.972	-1.3715	0.418399	-3.27798	0.00104554	0.0122256	queuine tRNA-ribosyltransferase, putative
PBANKA_1136000	110.202	-1.37096	0.440403	-3.11296	0.00185222	0.0195263	ADP-ribosylation factor, putative
PBANKA_1460900	328.103	-1.36796	0.347791	-3.93329	8.37923e-05	0.00182398	tRNA-splicing endonuclease, putative
PBANKA_1345900	1672.23	-1.35611	0.304066	-4.45994	8.19839e-06	0.000281924	protein kinase, putative
PBANKA_1400091	492.592	-1.35466	0.377013	-3.59314	0.000326711	0.00520602	reticulocyte binding protein, putative
PBANKA_1019900	206.943	-1.34899	0.365139	-3.69445	0.000220361	0.00388372	conserved Plasmodium protein, unknown function
PBANKA_1306700	107.454	-1.34113	0.428709	-3.12829	0.00175824	0.0188101	conserved Plasmodium protein, unknown function
PBANKA_0216701	222.88	-1.3381	0.355668	-3.76223	0.000168406	0.00317046	fam-a protein
PBANKA_0820500	50.473	-1.33749	0.564064	-2.37116	0.0177323	0.0960697	dolichyl-diphosphooligosaccharide--protein glycosyltransferase subunit WBP1, putative
PBANKA_1037900	2915.89	-1.33314	0.301892	-4.41596	1.00564e-05	0.000331318	conserved Plasmodium protein, unknown function
PBANKA_0936800	4918.9	-1.33193	0.298665	-4.45963	8.21024e-06	0.000281924	conserved Plasmodium protein, unknown function
PBANKA_1119800	1551.51	-1.3318	0.304367	-4.37563	1.21081e-05	0.00038337	conserved Plasmodium protein, unknown function
PBANKA_0806800	23618.5	-1.33047	0.275816	-4.82376	1.40874e-06	6.75046e-05	coiled-coil domain-containing protein CCDC148/CCDC112, putative
PBANKA_0830300	7986.77	-1.32746	0.275664	-4.81549	1.46836e-06	6.88433e-05	CH domain-containing protein, putative
PBANKA_1307900	398.997	-1.32669	0.368031	-3.60483	0.000312354	0.00502652	conserved Plasmodium protein, unknown function
PBANKA_1361400	1242.08	-1.32496	0.34359	-3.85622	0.000115152	0.00237915	conserved Plasmodium protein, unknown function
PBANKA_0932000	2490.92	-1.32294	0.314166	-4.21095	2.54294e-05	0.000670237	rhoptry neck protein 4
PBANKA_0720100	4433.45	-1.31869	0.295525	-4.46218	8.11304e-06	0.000281924	conserved Plasmodium protein, unknown function
PBANKA_1330000	6360.03	-1.31555	0.423649	-3.10527	0.00190105	0.0197933	enkurin domain-containing protein, putative
PBANKA_1100400	39.9476	-1.31226	0.595556	-2.20342	0.0275653	0.130519	PIR protein
PBANKA_1006300	2620.22	-1.31093	0.396509	-3.30617	0.000945819	0.0113591	perforin-like protein 1
PBANKA_1346100	320.803	-1.30792	0.330862	-3.95308	7.71528e-05	0.00170999	conserved Plasmodium protein, unknown function
PBANKA_0902000	2174.66	-1.30216	0.35186	-3.7008	0.000214919	0.00381071	dynein light chain, putative
PBANKA_1037500	15358.6	-1.29953	0.295183	-4.40246	1.0703e-05	0.000350255	adenylyl cyclase alpha
PBANKA_0111600	432.311	-1.29673	0.320804	-4.04212	5.29705e-05	0.00125381	rhoptry protein ROP14, putative
PBANKA_1344200	6324.56	-1.29489	0.303001	-4.27353	1.92398e-05	0.000530019	conserved Plasmodium protein, unknown function
PBANKA_0104200	1530.39	-1.29166	0.384325	-3.36085	0.000777018	0.00991817	calcium-binding protein, putative
PBANKA_0313400	4059.46	-1.28673	0.296285	-4.34287	1.4063e-05	0.000431266	autophagy-related protein 11, putative
PBANKA_1034800	2605.39	-1.28138	0.35066	-3.65419	0.000257994	0.00429344	conserved Plasmodium protein, unknown function
PBANKA_1127500	899.58	-1.28133	0.291931	-4.38917	1.13784e-05	0.000362623	glutamyl-tRNA(Gln) amidotransferase subunit B, putative
PBANKA_1202900	74.5879	-1.27984	0.477088	-2.68261	0.00730506	0.0529001	conserved Plasmodium protein, unknown function
PBANKA_0837141	45.6183	-1.2795	0.58483	-2.18781	0.0286832	0.133755	PIR protein
PBANKA_1410800	90.9743	-1.2777	0.444633	-2.8736	0.00405818	0.0347152	ribosomal protein S35, mitochondrial, putative
PBANKA_1111700	1218.86	-1.26916	0.368306	-3.44593	0.000569089	0.00788318	conserved protein, unknown function
PBANKA_1028900	255.04	-1.26181	0.373558	-3.37781	0.000730657	0.00950049	diphthamide biosynthesis protein 1, putative
PBANKA_0507800	14008.5	-1.25852	0.304035	-4.1394	3.48217e-05	0.000879744	conserved protein, unknown function
PBANKA_0801500	4244.25	-1.25466	0.28269	-4.43829	9.06765e-06	0.000309188	conserved Plasmodium protein, unknown function
PBANKA_0700900	220.414	-1.25399	0.358283	-3.5	0.000465252	0.0067517	reticulocyte binding protein, putative
PBANKA_0206600	1045.99	-1.25393	0.312594	-4.01137	6.03674e-05	0.00139245	asparagine and aspartate rich protein 2, putative
PBANKA_1106900	178.294	-1.24555	0.418219	-2.97823	0.00289918	0.0271149	PIMMS2 protein
PBANKA_1352100	55592.7	-1.23988	0.275703	-4.49716	6.88668e-06	0.000248737	SprT-like domain-containing protein, putative
PBANKA_0213900	2346.72	-1.23466	0.321634	-3.83872	0.000123676	0.00250309	dynein light chain, putative
PBANKA_1146700	380.779	-1.23239	0.338878	-3.63668	0.00027617	0.00454934	PIR protein
PBANKA_0902600	861.749	-1.22894	0.303132	-4.05414	5.03195e-05	0.00120866	leucine-rich repeat protein
PBANKA_1005800	4860.6	-1.2282	0.309945	-3.96265	7.41224e-05	0.00165032	conserved Plasmodium protein, unknown function
PBANKA_0836200	570.101	-1.22476	0.340959	-3.5921	0.000328028	0.00520999	conserved Plasmodium protein, unknown function
PBANKA_1208800	28348.2	-1.21942	0.283259	-4.30497	1.67007e-05	0.000479015	MORN repeat protein, putative
PBANKA_1123800	10779.3	-1.21918	0.281575	-4.32985	1.49212e-05	0.000446353	GAS8-like protein, putative
PBANKA_1420700	7481.17	-1.21841	0.281976	-4.32096	1.55352e-05	0.000453592	MAATS1 domain-containing protein, putative
PBANKA_1334500	388.858	-1.21767	0.349481	-3.48424	0.00049354	0.00705719	RAP protein, putative
PBANKA_0933700	3391.5	-1.21737	0.285991	-4.25668	2.07484e-05	0.00056205	mitogen-activated protein kinase 2
PBANKA_0600081	111.445	-1.21592	0.442719	-2.74648	0.0060239	0.0467009	PIR protein
PBANKA_1006200	1455.5	-1.20917	0.33049	-3.65873	0.000253473	0.0042472	sporozoite invasion-associated protein 1
PBANKA_0938700	198.638	-1.20873	0.375597	-3.21816	0.00129014	0.0146517	D-tyrosyl-tRNA(Tyr) deacylase, putative
PBANKA_1444600	5674.01	-1.20255	0.288803	-4.16391	3.12844e-05	0.000807103	conserved Plasmodium protein, unknown function
PBANKA_0302900	3819.14	-1.19664	0.339956	-3.51999	0.000431566	0.00647482	MORN repeat protein, putative
PBANKA_1129700	119.92	-1.1924	0.439273	-2.71449	0.00663773	0.0498699	ATP-dependent RNA helicase HAS1, putative
PBANKA_0921900	146.562	-1.18425	0.42788	-2.76771	0.00564508	0.0444676	WD repeat-containing protein, putative
PBANKA_1210800	1704.64	-1.18158	0.34558	-3.41913	0.000628217	0.00843853	hypoxanthine-guanine phosphoribosyltransferase, putative
PBANKA_1200400	859.383	-1.17883	0.343648	-3.43034	0.000602816	0.00822587	PIR protein
PBANKA_1145400	2832.76	-1.17875	0.356155	-3.30964	0.000934155	0.0112746	Plasmodium exported protein (PHIST), unknown function
PBANKA_1114500	395.288	-1.17577	0.32029	-3.67095	0.000241646	0.00411981	conserved Plasmodium protein, unknown function
PBANKA_0611500	1053.03	-1.17563	0.325918	-3.60712	0.000309619	0.00499901	conserved Plasmodium protein, unknown function
PBANKA_0829200	705.401	-1.17406	0.317118	-3.7023	0.000213655	0.00381071	conserved protein, unknown function
PBANKA_0201700	340.949	-1.16891	0.35019	-3.33792	0.000844077	0.0104993	conserved Plasmodium protein, unknown function
PBANKA_0509600	404.48	-1.16862	0.356446	-3.27853	0.0010435	0.0122256	conserved Plasmodium protein, unknown function
PBANKA_1040000	8106.95	-1.16825	0.404911	-2.8852	0.00391171	0.0337584	conserved protein, unknown function
PBANKA_0102700	3633.85	-1.16569	0.308563	-3.77779	0.000158225	0.0030137	conserved Plasmodium protein, unknown function
PBANKA_0904600	6503.81	-1.16265	0.283509	-4.10092	4.11509e-05	0.00101854	conserved Plasmodium protein, unknown function
PBANKA_1029500	2481.22	-1.16157	0.408532	-2.84329	0.00446505	0.0372801	conserved Plasmodium protein, unknown function
PBANKA_0401300	577.031	-1.16088	0.326576	-3.55469	0.000378426	0.00578434	CDGSH iron-sulfur domain-containing protein, putative
PBANKA_0519200	4187.47	-1.15939	0.345463	-3.35604	0.000790671	0.00996205	conserved Plasmodium protein, unknown function
PBANKA_1413300	1312.95	-1.15425	0.349421	-3.30333	0.000955434	0.0114184	ubiquitin-like protein, putative
PBANKA_1408700	238.579	-1.1534	0.362641	-3.18055	0.00146997	0.0162899	conserved Plasmodium protein, unknown function
PBANKA_1210500	255.61	-1.152	0.371109	-3.10421	0.00190788	0.0197933	conserved protein, unknown function
PBANKA_1239300	160.328	-1.15121	0.378334	-3.04286	0.00234344	0.0232249	conserved Plasmodium protein, unknown function
PBANKA_0414300	2611.54	-1.14862	0.32252	-3.5614	0.000368879	0.00571672	kinetochore protein NUF2, putative
PBANKA_1202300	3461.48	-1.14824	0.337468	-3.4025	0.000667729	0.00884741	dynein attachment factor-domain containing protein, putative
PBANKA_0911000	2246.05	-1.14789	0.277056	-4.14315	3.4257e-05	0.000874539	calcium-binding protein, putative
PBANKA_1006900	288.128	-1.14638	0.342341	-3.34864	0.000812088	0.0101793	methyltransferase, putative
PBANKA_1119600	97.038	-1.14459	0.456071	-2.50967	0.0120844	0.0734157	merozoite surface protein 10, putative
PBANKA_1024400	1065.02	-1.14277	0.312115	-3.66136	0.000250876	0.00423277	calmodulin, putative
PBANKA_1402200	2441.45	-1.14223	0.285386	-4.0024	6.27028e-05	0.00143539	tetratricopeptide repeat protein, putative
PBANKA_0800200	344.694	-1.13871	0.329089	-3.46018	0.000539806	0.00764033	fam-a protein, pseudogene
PBANKA_0941400	1691.13	-1.13832	0.286683	-3.97064	7.16798e-05	0.00161065	centrin-4
PBANKA_1029700	5718.27	-1.13714	0.276011	-4.11993	3.78992e-05	0.000947674	ubiquitin-conjugating enzyme E2, putative
PBANKA_0903100	5346.65	-1.13536	0.277905	-4.08542	4.39974e-05	0.00107266	conserved Plasmodium protein, unknown function
PBANKA_0601800	187.429	-1.13505	0.404396	-2.80678	0.00500391	0.040577	DNA/RNA-binding protein, putative
PBANKA_1027600	441.125	-1.1335	0.33212	-3.41294	0.00064266	0.00856178	conserved protein, unknown function
PBANKA_0813600	1206.14	-1.13069	0.297642	-3.79882	0.000145384	0.00281306	conserved Plasmodium protein, unknown function
PBANKA_0921300	10498.6	-1.12855	0.281168	-4.01379	5.97516e-05	0.00139142	deoxyuridine 5'-triphosphate nucleotidohydrolase, putative
PBANKA_0721500	1627.36	-1.12789	0.281221	-4.01069	6.05414e-05	0.00139245	conserved Plasmodium protein, unknown function
PBANKA_0718200	353.078	-1.12732	0.326345	-3.45439	0.000551534	0.00772782	conserved protein, unknown function
PBANKA_1400100	858.965	-1.12615	0.295173	-3.81524	0.000136052	0.00270772	PIR protein
PBANKA_0416600	7865.97	-1.12528	0.295996	-3.80169	0.000143713	0.00279182	replication protein A1, small fragment
PBANKA_0804500	942.125	-1.12477	0.362639	-3.10163	0.00192461	0.0199245	rhoptry-associated membrane antigen, putative
PBANKA_0807700	1428.35	-1.12415	0.295573	-3.80327	0.000142799	0.00278516	kinesin-5, putative
PBANKA_0001101	82.9934	-1.12307	0.466476	-2.40756	0.0160597	0.0902542	PIR protein
PBANKA_1029900	375.15	-1.12306	0.327733	-3.42675	0.000610846	0.00827356	AAA family ATPase, putative
PBANKA_1034100	9004.28	-1.12232	0.279665	-4.0131	5.9926e-05	0.00139142	FANCJ-like helicase, putative
PBANKA_1038600	5516.11	-1.12153	0.273933	-4.09417	4.23681e-05	0.00103813	conserved Plasmodium protein, unknown function
PBANKA_1328200	2787.42	-1.12039	0.29183	-3.83919	0.000123443	0.00250309	conserved Plasmodium protein, unknown function
PBANKA_0933100	364.923	-1.11761	0.319796	-3.49477	0.000474478	0.00682465	conserved Plasmodium protein, unknown function
PBANKA_0622900	818.74	-1.11517	0.359844	-3.09905	0.00194143	0.0200481	conserved Plasmodium protein, unknown function
PBANKA_1200091	67.5959	-1.11498	0.495692	-2.24933	0.0244914	0.120383	fam-a protein
PBANKA_0705500	1682.24	-1.11152	0.306262	-3.62932	0.000284172	0.00463419	ankyrin-repeat protein, putative
PBANKA_1327600	860.327	-1.1109	0.310282	-3.5803	0.000343206	0.00539831	zinc finger protein, putative
PBANKA_1012700	5701.86	-1.10782	0.34598	-3.20197	0.00136489	0.0152947	conserved Plasmodium protein, unknown function
PBANKA_0521000	363.762	-1.10617	0.328081	-3.37164	0.000747228	0.00966441	GDP dissociation inhibitor, putative
PBANKA_1203500	1999.75	-1.10599	0.311	-3.55623	0.000376209	0.00578434	conserved Plasmodium protein, unknown function
PBANKA_1013700	1427.09	-1.1041	0.28751	-3.84021	0.000122927	0.00250309	ribosomal protein L17, mitochondrial, putative
PBANKA_1324300	144.507	-1.10142	0.390366	-2.82151	0.00477981	0.0393024	inner membrane complex sub-compartment protein 3
PBANKA_1246400	1046.36	-1.10048	0.314119	-3.50339	0.00045938	0.0067064	PIR protein
PBANKA_1342700	158.574	-1.09969	0.421237	-2.61061	0.00903811	0.0613203	conserved protein, unknown function
PBANKA_0833700	1038.49	-1.097	0.313578	-3.49833	0.000468174	0.0067539	conserved Plasmodium protein, unknown function
PBANKA_0600300	131.562	-1.09632	0.407877	-2.68788	0.00719065	0.0526996	PIR protein
PBANKA_1224700	1757.34	-1.0928	0.292748	-3.7329	0.000189289	0.00343814	AAA family ATPase, putative
PBANKA_0829700	3485.05	-1.09202	0.302557	-3.60931	0.000307016	0.00497346	guanylate kinase, putative
PBANKA_0900900	459.761	-1.09129	0.318378	-3.42767	0.000608778	0.00826853	reticulocyte binding protein, putative
PBANKA_1459000	188.79	-1.09127	0.397402	-2.74601	0.00603258	0.0467009	ankyrin-repeat protein, putative
PBANKA_0310500	3146.84	-1.08989	0.309501	-3.52144	0.000429211	0.00645936	conserved Plasmodium protein, unknown function
PBANKA_1002900	496.448	-1.08752	0.350072	-3.10657	0.00189271	0.0197933	ag-1 blood stage membrane protein homologue
PBANKA_0307500	176.345	-1.08688	0.369898	-2.93833	0.00329981	0.0298048	protein CERLI1, putative
PBANKA_1309600	90.0085	-1.0852	0.445059	-2.43833	0.0147553	0.0843934	conserved Plasmodium protein, unknown function
PBANKA_1331700	804.342	-1.08428	0.294059	-3.68729	0.000226655	0.00394704	zinc finger protein, putative
PBANKA_1242900	190.41	-1.08279	0.412129	-2.6273	0.00860648	0.0591892	conserved protein, unknown function
PBANKA_0800100	947.243	-1.08203	0.312962	-3.4574	0.00054541	0.00766403	PIR protein
PBANKA_1455800	5638	-1.07733	0.281224	-3.83088	0.000127688	0.00256217	GAS8-like protein, putative
PBANKA_1108800	1902.86	-1.07595	0.34147	-3.15094	0.00162744	0.017713	leucine-rich repeat protein
PBANKA_1123700	1959.65	-1.07538	0.282477	-3.80699	0.000140671	0.00277696	conserved Plasmodium protein, unknown function
PBANKA_1431400	6575.6	-1.07469	0.29172	-3.68398	0.000229619	0.00397029	conserved Plasmodium protein, unknown function
PBANKA_0107200	15550.5	-1.07438	0.287832	-3.73266	0.000189465	0.00343814	conserved Plasmodium protein, unknown function
PBANKA_1122800	3772.77	-1.07154	0.281682	-3.80409	0.000142324	0.00278516	ribonuclease H2 subunit A, putative
PBANKA_1118000	2925.92	-1.07058	0.298268	-3.58931	0.000331558	0.00524896	heptatricopeptide repeat-containing protein, putative
PBANKA_1026700	2333.14	-1.06974	0.276562	-3.86799	0.000109735	0.00229642	conserved Plasmodium protein, unknown function
PBANKA_1100351	131.113	-1.06802	0.469968	-2.27254	0.0230542	0.116009	PIR protein
PBANKA_1405000	5049.19	-1.06781	0.292134	-3.65521	0.000256975	0.00429113	MORN repeat protein, putative
PBANKA_1337000	2110.19	-1.06731	0.317865	-3.35775	0.000785799	0.00992631	conserved Plasmodium protein, unknown function
PBANKA_1000400	339.619	-1.06615	0.357454	-2.98263	0.00285783	0.0269453	fam-a protein
PBANKA_1420100	1476.81	-1.06446	0.285608	-3.727	0.000193773	0.00349939	conserved Plasmodium protein, unknown function
PBANKA_0316650	54.2287	-1.06388	0.536366	-1.9835	0.047312	0.183819	PIR protein, pseudogene
PBANKA_1038500	3996.5	-1.06381	0.347926	-3.05757	0.0022314	0.0223009	dynein light chain, putative
PBANKA_0601200	5574.36	-1.06245	0.290288	-3.66	0.000252216	0.00424072	dynein heavy chain, putative
PBANKA_0413000	2292.12	-1.06044	0.297881	-3.55993	0.000370956	0.00572399	conserved Plasmodium protein, unknown function
PBANKA_0304300	86.6139	-1.05909	0.469373	-2.25639	0.0240462	0.118923	adenylosuccinate lyase, putative
PBANKA_1100781	51.4847	-1.05865	0.550435	-1.9233	0.0544426	0.200803	PIR protein
PBANKA_0602900	3520.85	-1.05841	0.285964	-3.7012	0.000214586	0.00381071	conserved Plasmodium protein, unknown function
PBANKA_1416800	173.372	-1.05591	0.391002	-2.70052	0.00692304	0.0514851	conserved Plasmodium protein, unknown function
PBANKA_0907500	6773.23	-1.05399	0.284383	-3.70623	0.000210366	0.00377111	conserved Plasmodium protein, unknown function
PBANKA_0902400	3679.24	-1.05206	0.290141	-3.62602	0.00028782	0.00467803	kinesin-X4, putative
PBANKA_0809000	4311.26	-1.05095	0.309117	-3.39985	0.000674233	0.00890938	translation initiation factor SUI1, putative
PBANKA_0102600	3478.27	-1.0507	0.318012	-3.30395	0.00095332	0.0114184	centrosomal protein CEP76, putative
PBANKA_1035700	7996.26	-1.05022	0.288938	-3.63475	0.000278247	0.00456812	WD repeat-containing protein 65, putative
PBANKA_0914700	3094.65	-1.04833	0.278428	-3.76518	0.000166426	0.00314532	FHA domain-containing protein, putative
PBANKA_0000301	212.241	-1.0481	0.359435	-2.91597	0.00354588	0.0312653	fam-b protein
PBANKA_0828900	39382	-1.04802	0.279443	-3.75039	0.000176557	0.00327335	conserved Plasmodium protein, unknown function
PBANKA_0607200	199.08	-1.04783	0.368097	-2.84663	0.00441853	0.0369763	conserved protein, unknown function
PBANKA_0316500	58.3065	-1.04459	0.563302	-1.85441	0.0636807	0.217167	fam-a protein, pseudogene
PBANKA_0400100	36.6414	-1.04273	0.625849	-1.66611	0.0956912	0.281568	PIR protein
PBANKA_1244900	972.083	-1.03702	0.316163	-3.28001	0.00103804	0.0121964	conserved Plasmodium protein, unknown function
PBANKA_1405700	390.163	-1.0348	0.333311	-3.10461	0.00190533	0.0197933	DnaJ protein, putative
PBANKA_0941700	3749.5	-1.0324	0.297745	-3.46738	0.00052555	0.00747109	WD repeat-containing protein WRAP73, putative
PBANKA_1464100	60.5638	-1.03121	0.506604	-2.03554	0.0417969	0.17168	coronin
PBANKA_1447500	181.777	-1.031	0.402317	-2.56267	0.0103872	0.0670833	conserved Plasmodium protein, unknown function
PBANKA_0112500	183.257	-1.03022	0.397277	-2.5932	0.00950881	0.063067	major facilitator superfamily-related transporter, putative
PBANKA_1336400	2848.98	-1.02921	0.33607	-3.0625	0.00219498	0.0220765	DnaJ protein, putative
PBANKA_1343100	890.345	-1.02883	0.338823	-3.03648	0.00239359	0.0236737	conserved Plasmodium protein, unknown function
PBANKA_1038700	2176.93	-1.02762	0.34372	-2.98969	0.00279263	0.0264919	tetratricopeptide repeat protein, putative
PBANKA_1129600	58040.8	-1.02697	0.376953	-2.72439	0.00644206	0.0488434	TPH domain-containing protein, putative
PBANKA_1030400	5378.48	-1.02327	0.296623	-3.44973	0.000561145	0.00779529	conserved Plasmodium protein, unknown function
PBANKA_0315500	632.501	-1.02227	0.304369	-3.35865	0.000783244	0.00992631	saccharopine dehydrogenase, putative, pseudogene
PBANKA_1009700	1528.82	-1.02201	0.314713	-3.24742	0.00116454	0.0134239	ribonuclease H2 subunit B, putative
PBANKA_0718500	1089.57	-1.02151	0.333492	-3.06307	0.00219079	0.0220765	repressor of RNA polymerase III transcription MAF1, putative
PBANKA_1465600	196.475	-1.01966	0.457102	-2.2307	0.025701	0.124886	PIR protein
PBANKA_1425800	1415.14	-1.01869	0.285304	-3.57055	0.000356228	0.0055672	conserved Plasmodium protein, unknown function
PBANKA_0815000	97.425	-1.01679	0.462695	-2.19753	0.0279825	0.131621	pseudouridylate synthase, putative
PBANKA_0703400	503.745	-1.01653	0.307224	-3.30875	0.000937131	0.0112826	conserved Plasmodium protein, unknown function
PBANKA_0202700	13935.9	-1.01535	0.36922	-2.74999	0.00595976	0.0463474	kinesin-8B
PBANKA_0608500	1254.44	-1.01148	0.30546	-3.31132	0.000928571	0.011235	SNARE protein, putative
PBANKA_1217100	1982	-1.01044	0.285633	-3.53753	0.000403881	0.00612549	pseudo protein kinase 1, putative
PBANKA_1117200	650.55	-1.01031	0.309745	-3.26174	0.00110731	0.0128553	conserved Plasmodium protein, unknown function
PBANKA_1008100	546.281	-1.00863	0.354347	-2.84644	0.00442108	0.0369763	ribosome biogenesis GTPase A, putative
PBANKA_1205400	11542.2	-1.00782	0.291323	-3.45945	0.000541281	0.00764033	rho GTPase-activating protein, putative
PBANKA_0933600	2456.39	-1.00699	0.286934	-3.50947	0.000448997	0.00661423	dynein light chain Tctex-type, putative
PBANKA_0714800	104.646	-1.00601	0.473188	-2.12602	0.0335014	0.149317	ribosome assembly protein RRB1, putative
PBANKA_1433600	129.333	-1.00469	0.427489	-2.35021	0.0187628	0.100304	thrombospondin-related apical membrane protein
PBANKA_1423000	1562.02	-1.00196	0.299531	-3.34512	0.000822479	0.0102831	conserved protein, unknown function
PBANKA_0523700	3862.69	-1.00186	0.322117	-3.11023	0.00186939	0.0196447	conserved Plasmodium protein, unknown function
PBANKA_1304500	9403.83	-1.00166	0.285752	-3.50534	0.000456033	0.00667753	protein SOC3
PBANKA_1304900	97.4182	-1.00107	0.439064	-2.28	0.0226076	0.114233	cytoplasmic tRNA 2-thiolation protein 2, putative
PBANKA_0941300	523.564	-1.00097	0.33627	-2.97669	0.00291382	0.027166	translocon component PTEX88
PBANKA_0905500	967.183	-1.00053	0.310442	-3.22292	0.00126892	0.0144562	conserved Plasmodium protein, unknown function
PBANKA_1315900	636.358	1.00396	0.301463	3.33029	0.00086757	0.0107367	aminomethyltransferase, putative
PBANKA_0806300	1418	1.0046	0.356596	2.81719	0.00484454	0.0395016	P-type ATPase, putative
PBANKA_0834400	7203.69	1.00571	0.272435	3.69157	0.000222878	0.00390918	mitochondrial-processing peptidase subunit beta, putative
PBANKA_1208300	1117.25	1.00699	0.303276	3.32036	0.000899023	0.0110142	heptatricopeptide repeat-containing protein, putative
PBANKA_1009100	7022.01	1.00721	0.380589	2.64646	0.00813381	0.0569834	ataxin-2 like protein, putative
PBANKA_1446400	632.755	1.0074	0.334698	3.00989	0.00261341	0.0253339	conserved protein, unknown function
PBANKA_1444000	605.353	1.00932	0.375981	2.68449	0.00726412	0.0529001	macrophage migration inhibitory factor
PBANKA_1019300	108.713	1.01088	0.425548	2.37549	0.0175258	0.0954815	enoyl-CoA hydratase, putative
PBANKA_1228600	811.232	1.01171	0.31327	3.2295	0.00124006	0.0141924	conserved protein, unknown function
PBANKA_0315600	17381.7	1.01187	0.299762	3.37558	0.000736603	0.00955233	40S ribosomal protein S30, putative
PBANKA_1437300	6110.7	1.01304	0.284475	3.56109	0.000369313	0.00571672	endoplasmin, putative
PBANKA_1305800	241.765	1.01329	0.401323	2.52487	0.0115741	0.071385	RNA polymerase II transcription factor B subunit 5, putative
PBANKA_1327021	1343.85	1.01835	0.423548	2.40434	0.0162018	0.0905647	fam-a protein
PBANKA_0505500	165.541	1.01984	0.373478	2.73065	0.00632098	0.048158	apicoplast integral membrane protein, putative
PBANKA_0201900	2913.47	1.01993	0.321252	3.17485	0.00149912	0.0165122	conserved protein, unknown function
PBANKA_0700541	190.157	1.02186	0.360907	2.83136	0.00463502	0.0385015	PIR protein
PBANKA_0106950	97.8558	1.02489	0.479817	2.13601	0.0326789	0.14632	sorting assembly machinery 50 kDa subunit, putative
PBANKA_1016800	160.256	1.02752	0.404778	2.53846	0.011134	0.0697677	exosome complex component RRP41, putative
PBANKA_0804800	971.335	1.02771	0.303481	3.3864	0.000708164	0.00925739	mediator of RNA polymerase II transcription subunit 10, putative
PBANKA_1017600	998.312	1.02797	0.35989	2.85635	0.0042854	0.0360891	conserved Plasmodium protein, unknown function
PBANKA_1003100	3105.46	1.02897	0.375434	2.74074	0.00613006	0.0471169	pre-mRNA-processing-splicing factor 8, putative
PBANKA_1212800	128.304	1.03066	0.407694	2.52803	0.0114706	0.0708878	MO15-related protein kinase
PBANKA_1462400	222.375	1.03096	0.355073	2.9035	0.00369013	0.0321879	protein CutA, putative
PBANKA_1107900	108.132	1.0317	0.498686	2.06883	0.0385621	0.161753	triose phosphate transporter
PBANKA_0608800	612.701	1.0327	0.319835	3.22886	0.00124286	0.0141924	conserved Plasmodium protein, unknown function
PBANKA_1449400	4518.74	1.03298	0.329531	3.13471	0.00172026	0.0185165	splicing factor 3B subunit 3, putative
PBANKA_1119941	79.4322	1.03525	0.492596	2.10162	0.0355864	0.155252	tRNA Leucine
PBANKA_0215800	76.1313	1.03598	0.505868	2.04793	0.0405666	0.167771	fam-b protein
PBANKA_1361200	50452.9	1.04461	0.316892	3.29641	0.000979302	0.0116182	conserved Plasmodium protein, unknown function
PBANKA_0940200	972.676	1.04478	0.351805	2.96976	0.00298031	0.0276274	DNA replication ATP-dependent helicase/nuclease DNA2, putative
PBANKA_1228300	60615.6	1.04625	0.27833	3.75902	0.000170579	0.00318676	lysine-specific histone demethylase, putative
PBANKA_1351400	1963.55	1.04788	0.330146	3.17399	0.00150357	0.0165122	phosphoinositide-binding protein PH2, putative
PBANKA_0601300	1737.18	1.05688	0.293505	3.60088	0.000317146	0.00507017	peptidyl-prolyl cis-trans isomerase, putative
PBANKA_0930200	2584.42	1.05706	0.28708	3.68212	0.0002313	0.00398523	DNA mismatch repair protein MLH, putative
PBANKA_1141400	9358.23	1.06052	0.289588	3.66216	0.000250097	0.00423277	DNA topoisomerase 6 subunit B, putative
PBANKA_1113500	6933.08	1.06143	0.284384	3.73238	0.000189676	0.00343814	ras-related protein Rab-1A, putative
PBANKA_0605100	45241.6	1.06155	0.321657	3.30024	0.000966016	0.0115166	Tat binding protein 1(TBP-1)-interacting protein, putative
PBANKA_0933200	112.346	1.06269	0.433676	2.45042	0.0142689	0.082729	conserved Plasmodium protein, unknown function
PBANKA_0940000	1795.52	1.06451	0.358647	2.96811	0.00299634	0.0276707	conserved Plasmodium protein, unknown function
PBANKA_0208300	545.009	1.06697	0.304325	3.50602	0.000454867	0.00667753	novel putative transporter 1
PBANKA_0519800	2022.68	1.06747	0.336024	3.17676	0.0014893	0.0164667	acetyl-CoA transporter, putative
PBANKA_1434400	7381.22	1.06796	0.320215	3.33515	0.000852541	0.0105776	secreted ookinete protein, putative
PBANKA_1300700	80077.8	1.07281	0.295355	3.63226	0.000280947	0.00459697	LCCL domain-containing protein
PBANKA_MIT01700	5819.89	1.0754	1.23558	0.870362	0.384102	0.623256	ribosomal RNA fragment
PBANKA_0212400	1468.92	1.08399	0.289029	3.75043	0.000176529	0.00327335	conserved protein, unknown function
PBANKA_1432800	2669.8	1.08468	0.37249	2.91197	0.00359157	0.0314973	multiple RNA-binding domain-containing protein 1, putative
PBANKA_1027900	1182.87	1.08606	0.351504	3.08974	0.00200331	0.0204696	small nuclear ribonucleoprotein-associated protein B, putative
PBANKA_1444500	1660.83	1.09379	0.279641	3.91141	9.17595e-05	0.00196237	myosin J
PBANKA_0836800	2178.71	1.09386	0.280353	3.90173	9.55095e-05	0.0020248	erythrocyte membrane associated protein 1
PBANKA_1363900	4738.77	1.10127	0.289419	3.80512	0.000141738	0.00278516	conserved protein, unknown function
PBANKA_1021200	3718.22	1.10883	0.302593	3.66444	0.000247878	0.00421133	conserved Plasmodium protein, unknown function
PBANKA_0714600	9651.45	1.1154	0.283866	3.92932	8.5186e-05	0.00184607	vacuolar protein sorting-associated protein 2, putative
PBANKA_0821700	3997.43	1.11618	0.294316	3.79246	0.000149165	0.00286349	inosine-5'-monophosphate dehydrogenase, putative
PBANKA_0408100	1749.91	1.11767	0.2946	3.79384	0.000148333	0.00285878	50S ribosomal protein L9, apicoplast, putative
PBANKA_1327800	2083.62	1.11794	0.369208	3.02793	0.00246236	0.0242031	zinc finger protein, putative
PBANKA_1332800	9646.56	1.12087	0.33556	3.34028	0.000836939	0.0104371	acetyl-CoA carboxylase
PBANKA_0510400	2599.16	1.12183	0.284111	3.94858	7.86175e-05	0.00173031	conserved protein, unknown function
PBANKA_1342400	797.98	1.12236	0.307786	3.64656	0.000265779	0.00440796	ribonuclease P protein subunit RPR2, putative
PBANKA_MIT02700	46.8011	1.12684	0.582521	1.93441	0.0530622	0.19838	ribosomal RNA fragment
PBANKA_1462300	593.009	1.13347	0.314507	3.60397	0.000313391	0.00502662	conserved Plasmodium protein, unknown function
PBANKA_1137200	3182.05	1.13379	0.380741	2.97785	0.00290279	0.0271149	protein transport protein Sec24A, putative
PBANKA_0824000	732.19	1.13849	0.34372	3.31225	0.000925483	0.0112255	OTU domain-containing protein, putative
PBANKA_1423700	21661.2	1.14	0.283499	4.02118	5.79084e-05	0.00136285	GDP-mannose 4,6-dehydratase, putative
PBANKA_0805300	524.736	1.14095	0.33877	3.36792	0.000757377	0.00974399	conserved Plasmodium protein, unknown function
PBANKA_0601100	9771.28	1.14121	0.343914	3.31832	0.000905615	0.0110671	mitochondrial phosphate carrier protein, putative
PBANKA_1449800	2295.77	1.14193	0.339144	3.36711	0.000759614	0.00974705	inorganic pyrophosphatase, putative
PBANKA_1119200	2952.58	1.14222	0.275882	4.14023	3.46952e-05	0.000879744	PIMMS43 protein
PBANKA_0416300	2489.22	1.14421	0.378743	3.02107	0.00251885	0.0245638	nucleoporin NUP221
PBANKA_0622961	566.106	1.14545	0.311164	3.68119	0.000232152	0.00398582	28S ribosomal RNA
PBANKA_1407300	3343.82	1.15135	0.32389	3.55475	0.000378332	0.00578434	tyrosine recombinase, putative
PBANKA_0211800	225.239	1.15881	0.397362	2.91625	0.00354265	0.0312653	conserved Plasmodium protein, unknown function
PBANKA_1226500	1289	1.16223	0.342792	3.39047	0.000697734	0.00914557	proteasome subunit beta type-4, putative
PBANKA_0832000	1791.67	1.16224	0.362986	3.20189	0.00136529	0.0152947	selenoprotein, putative
PBANKA_1216300	4929.48	1.17132	0.313293	3.73874	0.000184948	0.00340304	conserved Plasmodium protein, unknown function
PBANKA_1307300	523.721	1.17274	0.322068	3.64126	0.000271302	0.0044843	WD repeat-containing protein, putative
PBANKA_1444100	3326.4	1.17646	0.304765	3.86021	0.000113288	0.0023506	T-complex protein 1 subunit gamma, putative
PBANKA_1127600	62.2509	1.17918	0.58063	2.03087	0.0422684	0.172567	glucosamine 6-phosphate N-acetyltransferase, putative
PBANKA_1002100	9699.16	1.18078	0.307604	3.83864	0.000123717	0.00250309	6-cysteine protein P36
PBANKA_0504700	99.0286	1.18147	0.456055	2.59062	0.00958022	0.063297	ribosomal silencing factor RsfS, putative
PBANKA_1130400	2159.81	1.19303	0.359936	3.31456	0.000917873	0.011161	proteasome subunit alpha type-4, putative
PBANKA_0938400	5688.92	1.19317	0.280172	4.2587	2.0562e-05	0.000560112	endoplasmic reticulum-resident calcium binding protein, putative
PBANKA_0416800	1825.85	1.19353	0.434847	2.74472	0.00605626	0.0467252	ubiquitin specific protease, putative
PBANKA_MIT02800	99.7586	1.19444	0.667101	1.7905	0.0733739	0.238998	ribosomal RNA fragment
PBANKA_0713500	2902.69	1.19851	0.340295	3.52197	0.000428346	0.00645936	conserved Plasmodium protein, unknown function
PBANKA_1447000	1568.91	1.20031	0.312857	3.83662	0.000124739	0.00251334	cytochrome b5, putative
PBANKA_0215700	98.5285	1.20103	0.463301	2.59234	0.00953248	0.063067	PIR protein
PBANKA_0512900	2417.01	1.20452	0.280587	4.29285	1.76394e-05	0.000497167	conserved protein, unknown function
PBANKA_1024800	12054.4	1.20583	0.28741	4.19551	2.72253e-05	0.000713714	ATP synthase-associated protein, putative
PBANKA_1343800	1146.81	1.20599	0.358934	3.35992	0.000779647	0.00992574	transcriptional regulatory protein sir2a
PBANKA_1219300	4723.41	1.20922	0.338221	3.57523	0.000349917	0.00548615	heat shock protein 110, putative
PBANKA_1216500	19442	1.21144	0.345883	3.50245	0.000460995	0.00670989	peptidyl-prolyl cis-trans isomerase, putative
PBANKA_1146721	317.027	1.2119	0.32806	3.69414	0.00022063	0.00388372	PIR protein
PBANKA_0500700	217.954	1.21328	0.419559	2.89179	0.0038306	0.0332349	fam-a protein
PBANKA_0614900	2783.07	1.21671	0.304316	3.99817	6.38338e-05	0.00145446	conserved Plasmodium protein, unknown function
PBANKA_1135800	2369.88	1.22466	0.28441	4.30598	1.66249e-05	0.000479015	conserved Plasmodium protein, unknown function
PBANKA_1209400	11963.9	1.23073	0.350132	3.51506	0.000439658	0.006563	inner membrane complex sub-compartment protein 1
PBANKA_0405100	2990.81	1.23406	0.287836	4.28737	1.80804e-05	0.000506666	ER membrane protein complex subunit 5, putative
PBANKA_0201100	154.317	1.23576	0.390266	3.16646	0.00154308	0.016908	PIR protein, pseudogene
PBANKA_MIT01200	52.911	1.2417	0.60779	2.04298	0.0410547	0.169073	large subunit ribosomal RNA fragment F
PBANKA_1026100	606.447	1.24288	0.401208	3.09784	0.00194939	0.0200532	conserved Plasmodium protein, unknown function
PBANKA_0301200	652.794	1.24555	0.352138	3.53712	0.000404513	0.00612549	ERCC1 nucleotide excision repair protein, putative
PBANKA_1122200	182.938	1.24625	0.425156	2.93128	0.00337567	0.0303686	EGF-like membrane protein, putative
PBANKA_0416000	7330.84	1.24812	0.316926	3.9382	8.20965e-05	0.00179508	high molecular weight rhoptry protein 3, putative
PBANKA_0614000	2511.41	1.25358	0.289794	4.32575	1.52011e-05	0.000449215	conserved protein, unknown function
PBANKA_0819700	1979.48	1.2551	0.285697	4.39312	1.11735e-05	0.000358435	dihydrouridine synthase, putative
PBANKA_1030300	3360.88	1.25601	0.312421	4.02025	5.81363e-05	0.00136285	nuclear transport factor 2, putative
PBANKA_0516000	15598.3	1.26086	0.280301	4.49822	6.85233e-06	0.000248737	conserved Plasmodium protein, unknown function
PBANKA_1106200	2269.7	1.2636	0.291938	4.3283	1.50267e-05	0.000446768	histone deacetylase, putative
PBANKA_1214800	21079.1	1.26522	0.38684	3.27067	0.00107294	0.0125159	U4/U6.U5 tri-snRNP-associated protein 1, putative
PBANKA_0407600	3414.17	1.27807	0.376319	3.39624	0.000683172	0.0090031	asparagine synthetase [glutamine-hydrolyzing]
PBANKA_1428980	13442.8	1.28829	0.331076	3.89122	9.9743e-05	0.00209632	U1 spliceosomal RNA
PBANKA_0917990	52.1558	1.29232	0.666868	1.9379	0.0526353	0.19712	small nucleolar RNA snoR13
PBANKA_0915200	673.992	1.2924	0.305917	4.22469	2.39269e-05	0.000637528	conserved Plasmodium protein, unknown function
PBANKA_1314100	2365.61	1.30666	0.313643	4.16608	3.0988e-05	0.000803711	E3 ubiquitin-protein ligase ZNF598, putative
PBANKA_0914900	1053.51	1.31074	0.318557	4.11461	3.87838e-05	0.000964846	conserved Plasmodium protein, unknown function
PBANKA_1402700	213.471	1.31714	0.352474	3.73683	0.000186357	0.00341609	CorA-like Mg2+ transporter protein, putative
PBANKA_1454500	1785.91	1.3227	0.302448	4.37333	1.22366e-05	0.000384939	polyadenylation factor subunit 2, putative
PBANKA_0202100	39.0913	1.32422	0.641206	2.0652	0.0389041	0.16269	conserved protein, unknown function
PBANKA_1434800	6290.94	1.3323	0.348475	3.82323	0.000131714	0.00263212	aminophospholipid-transporting P-ATPase, putative
PBANKA_1332400	2268.47	1.33508	0.294963	4.52625	6.00391e-06	0.000221781	shewanella-like protein phosphatase 1
PBANKA_1448000	12882.9	1.33526	0.306924	4.35047	1.35843e-05	0.000419772	pentatricopeptide repeat domain-containing protein 2, putative
PBANKA_0413500	11640.9	1.33768	0.277337	4.82329	1.41211e-06	6.75046e-05	conserved Plasmodium protein, unknown function
PBANKA_1461100	1706.49	1.34625	0.281813	4.7771	1.77843e-06	7.95563e-05	pre-mRNA-splicing factor RBM22, putative
PBANKA_1400061	345.757	1.3474	0.350281	3.84663	0.000119756	0.00246384	PIR protein
PBANKA_1460600	274.578	1.34746	0.360128	3.74163	0.00018283	0.00337682	uroporphyrinogen-III synthase, putative
PBANKA_1400600	19840.8	1.34797	0.306677	4.39539	1.10573e-05	0.000357055	cytoadherence linked asexual protein, putative
PBANKA_1314800	20596.9	1.34918	0.385659	3.49838	0.000468097	0.0067539	elongation factor 2, putative
PBANKA_0812900	22876.3	1.34993	0.275147	4.90621	9.28525e-07	4.97526e-05	conserved Plasmodium protein, unknown function
PBANKA_0707400	11317	1.34995	0.354376	3.80938	0.000139316	0.0027614	RNA-binding protein, putative
PBANKA_1352700	1503.58	1.35333	0.32649	4.14509	3.39676e-05	0.000871717	conserved protein, unknown function
PBANKA_1435400	838.413	1.36087	0.307567	4.42463	9.66079e-06	0.000324761	conserved Plasmodium protein, unknown function
PBANKA_1457550	144.569	1.38904	0.508114	2.73372	0.00626236	0.047786	ACEA small nucleolar RNA U3
PBANKA_0207500	3033.9	1.42889	0.275225	5.1917	2.08379e-07	1.43099e-05	cyclin-dependent kinases regulatory subunit, putative
PBANKA_0832200	833.455	1.43275	0.346278	4.13756	3.5102e-05	0.000882254	PUB domain-containing protein, putative
PBANKA_0511200	13513.7	1.43779	0.298292	4.82008	1.43498e-06	6.79315e-05	U3 small nucleolar ribonucleoprotein protein MPP10, putative
PBANKA_0201051	284.022	1.43793	1.61428	0.890756	0.37306	0.613091	conserved rodent malaria protein, unknown function
PBANKA_0302300	383.04	1.43909	0.390589	3.68441	0.000229229	0.00397029	aspartate aminotransferase, putative
PBANKA_1245841	6711.68	1.44338	0.295925	4.87751	1.07431e-06	5.63264e-05	5.8S ribosomal RNA
PBANKA_1354400	26964.5	1.4479	0.269077	5.381	7.40749e-08	5.92114e-06	60S ribosomal protein L18, putative
PBANKA_1227700	745.845	1.45147	0.313622	4.6281	3.69041e-06	0.000145117	inositol 5-phosphatase, putative
PBANKA_1137800	3065.42	1.45451	0.306178	4.75052	2.0289e-06	8.70233e-05	glideosome-associated connector
PBANKA_0216781	474.403	1.48521	0.310808	4.77857	1.7655e-06	7.95563e-05	fam-a protein
PBANKA_0828100	10482.6	1.50087	0.271916	5.5196	3.39767e-08	3.12586e-06	fumarate hydratase, putative
PBANKA_0700741	7143.45	1.52339	0.287363	5.3013	1.14983e-07	8.62547e-06	5.8S ribosomal RNA
PBANKA_0609000	1004.33	1.52446	0.308817	4.93645	7.95581e-07	4.35871e-05	conserved Plasmodium protein, unknown function
PBANKA_1116500	2619.95	1.53772	0.379531	4.05165	5.08581e-05	0.00121561	mitochondrial import receptor subunit TOM40, putative
PBANKA_1033300	3335.85	1.57948	0.400062	3.94808	7.87795e-05	0.00173031	conserved Plasmodium protein, unknown function
PBANKA_1402100	216.961	1.58133	0.420496	3.76064	0.000169482	0.00317845	conserved Plasmodium protein, unknown function
PBANKA_1356600	60.7357	1.58966	0.518175	3.0678	0.00215641	0.0218147	UDP-N-acetylglucosamine pyrophosphorylase, putative
PBANKA_1203100	98.2098	1.60119	0.726023	2.20543	0.027424	0.130204	ADP/ATP carrier protein, putative
PBANKA_0521221	828.363	1.62825	0.293874	5.54063	3.01389e-08	2.88152e-06	18S ribosomal RNA
PBANKA_0623700	31.329	1.68819	0.663952	2.54264	0.0110018	0.0696687	PIR protein
PBANKA_0609250	58.3644	1.6964	0.650988	2.60588	0.00916375	0.0616035	small nucleolar RNA snoR14
PBANKA_1439200	149207	1.70347	0.309309	5.50735	3.64273e-08	3.28925e-06	polyadenylate-binding protein 1, putative
PBANKA_1300081	28.4406	1.72121	0.688592	2.49961	0.0124331	0.0750297	PIR protein, pseudogene
PBANKA_1346500	337.867	1.73315	0.425153	4.07653	4.57134e-05	0.00110346	protein tyrosine phosphatase-like protein
PBANKA_1352621	58.2991	1.7462	0.56662	3.08179	0.00205759	0.0209454	tRNA Methionine
PBANKA_0008101	160.577	1.75641	0.430664	4.07838	4.53502e-05	0.00110014	fam-a protein
PBANKA_0700761	41674.2	1.76859	0.290081	6.09688	1.08158e-09	1.62668e-07	28S ribosomal RNA
PBANKA_1352400	4564.2	1.78589	0.288793	6.18398	6.25065e-10	1.05097e-07	conserved protein, unknown function
PBANKA_1024311	906.847	1.80859	0.29678	6.09405	1.10091e-09	1.62668e-07	signal recognition particle RNA
PBANKA_1245861	39207.1	1.81092	0.290687	6.2298	4.67024e-10	8.13289e-08	28S ribosomal RNA
PBANKA_0310300	7918.75	1.84698	0.29036	6.36102	2.00417e-10	4.07181e-08	protein kinase 7
PBANKA_1300200	859.484	1.87609	0.39314	4.77207	1.82338e-06	8.00972e-05	PIR protein
PBANKA_0521261	6099.16	1.88586	0.313738	6.01094	1.84455e-09	2.49699e-07	28S ribosomal RNA
PBANKA_0712700	1302.36	1.89189	0.293818	6.43899	1.20271e-10	2.79258e-08	zinc finger protein, putative
PBANKA_0201400	90.3843	1.98377	0.45602	4.35019	1.36021e-05	0.000419772	fam-a protein, pseudogene
PBANKA_0207800	37.811	1.99933	0.672546	2.97277	0.00295124	0.02741	conserved protein, unknown function
PBANKA_1245821	95.1128	2.02491	0.453221	4.46781	7.90251e-06	0.000279222	18S ribosomal RNA
PBANKA_0700031	33.1449	2.10639	0.671837	3.13526	0.00171699	0.0185165	PIR protein
PBANKA_0406650	110.456	2.1167	0.479095	4.41812	9.95638e-06	0.000330254	U4 spliceosomal RNA
PBANKA_1343750	1128.02	2.1317	0.388239	5.4907	4.00335e-08	3.44333e-06	Plasmodium RNA of unknown function RUF1
PBANKA_1200061	186.504	2.15716	0.370226	5.82659	5.65706e-09	6.26905e-07	PIR protein
PBANKA_0516900	6319.6	2.15969	0.33794	6.39074	1.65082e-10	3.65883e-08	S-adenosylmethionine decarboxylase/ornithine decarboxylase, putative
PBANKA_1438800	1622.06	2.19966	0.332744	6.61067	3.82592e-11	1.09736e-08	50S ribosomal protein L24, putative
PBANKA_1119921	66.2284	2.29261	0.528188	4.34053	1.42141e-05	0.000433175	tRNA Alanine
PBANKA_0623651	90.0707	2.32608	0.458417	5.07417	3.89196e-07	2.28641e-05	PIR protein, pseudogene
PBANKA_0200700	137.346	2.34261	0.459976	5.0929	3.52631e-07	2.14928e-05	fam-b protein
PBANKA_0700721	3079.84	2.63352	0.363552	7.24384	4.36141e-13	1.77219e-10	18S ribosomal RNA
PBANKA_0911650	536.406	2.80983	0.547373	5.13331	2.84698e-07	1.85091e-05	U2 spliceosomal RNA
PBANKA_0410541	75.4225	2.8468	0.568199	5.01022	5.43669e-07	3.04705e-05	tRNA Valine
PBANKA_1146761	1774.38	2.92833	0.351569	8.3293	8.13199e-17	4.95645e-14	PIR protein
PBANKA_0521241	1660.96	3.27081	0.307183	10.6478	1.78611e-26	2.90302e-23	5.8S ribosomal RNA
PBANKA_0201200	202.278	4.47193	0.434126	10.301	6.97343e-25	8.50061e-22	fam-a protein, pseudogene
PBANKA_0500781	160.707	4.48211	0.530978	8.44123	3.14005e-17	2.55182e-14	PIR protein
PBANKA_0200751	266.966	5.12456	0.471976	10.8577	1.8338e-27	4.47081e-24	PIR protein, pseudogene

## Sheet: DE_Gam_30 min
Gene ID	baseMean	log2FoldChange	lfcSE	stat	pvalue	padj	Product Name		Downregulated	Upregulated
PBANKA_1028300	1668.55	-4.8661	0.586332	-6.5937	4.29e-11	1.06e-07	serine/threonine protein phosphatase PP1
PBANKA_1465700	122.313	-3.53718	0.607202	-5.82538	5.7e-09	5.61e-06	fam-a protein
PBANKA_1128100	2904.55	-3.32739	0.513623	-6.47828	9.28e-11	1.52e-07	phospholipase
PBANKA_0200600	2152.07	-3.06872	0.49439	-6.20708	5.4e-10	6.65e-07	fam-a protein
PBANKA_0300100	321.164	-2.91826	0.537697	-5.42733	5.72e-08	3.52e-05	PIR protein
PBANKA_1100700	54.6387	-2.87012	0.628874	-4.56391	5.02e-06	0.00091624	fam-a protein
PBANKA_1441000	560.535	-2.86267	0.508222	-5.63271	1.77e-08	1.46e-05	haloacid dehalogenase-like hydrolase, putative
PBANKA_0819000	32751.2	-2.84088	0.585012	-4.8561	1.2e-06	0.000382586	glideosome-associated protein 50, putative
PBANKA_1422900	27268.6	-2.70271	0.514482	-5.25326	1.49e-07	8.18e-05	conserved protein, unknown function
PBANKA_0943900	147.746	-2.64541	0.651234	-4.06214	4.86e-05	0.00386408	PIR protein
PBANKA_1357700	6274.67	-2.63228	0.529025	-4.97572	6.5e-07	0.000266908	aspartate carbamoyltransferase, putative
PBANKA_1465051	82.7146	-2.60784	0.633299	-4.11787	3.82e-05	0.00355577	Plasmodium exported protein, unknown function
PBANKA_1200400	534.538	-2.5536	0.625788	-4.08062	4.49e-05	0.00381557	PIR protein
PBANKA_1338900	57132.5	-2.54274	0.539054	-4.71705	2.39e-06	0.000561416	glideosome associated protein with multiple membrane spans 1, putative
PBANKA_1210600	406.186	-2.53713	0.552601	-4.59125	4.41e-06	0.000868335	rhoptry associated adhesin, putative
PBANKA_0609600	105.08	-2.51001	0.603188	-4.16124	3.17e-05	0.003249	HSP20-like chaperone, putative
PBANKA_0309500	84.0352	-2.50434	0.597054	-4.1945	2.73e-05	0.00302474	secreted protein with altered thrombospondin repeat domain, putative
PBANKA_0714300	5844.81	-2.49134	0.49128	-5.07111	3.96e-07	0.000177149	small heat shock protein HSP20
PBANKA_1037800	4048.05	-2.47336	0.561208	-4.40721	1.05e-05	0.00156335	secreted ookinete adhesive protein
PBANKA_1400041	1436.07	-2.45686	0.530853	-4.62813	3.69e-06	0.000782742	fam-b protein
PBANKA_1345900	1082.66	-2.40788	0.543029	-4.43417	9.24e-06	0.00144885	protein kinase, putative
PBANKA_1120200	1205.2	-2.40382	0.49852	-4.82192	1.42e-06	0.000389194	pyridoxine biosynthesis protein PDX1, putative
PBANKA_1465841	107.964	-2.38659	0.587203	-4.06433	4.82e-05	0.00386408	fam-b protein
PBANKA_0514900	608522	-2.38385	0.492514	-4.84017	1.3e-06	0.000382586	ookinete surface protein P28
PBANKA_1439000	399.881	-2.3614	0.524958	-4.49826	6.85e-06	0.00119397	conserved protein, unknown function
PBANKA_1319000	15208.3	-2.35299	0.502816	-4.67962	2.87e-06	0.000643659	conserved protein, unknown function
PBANKA_1445000	10083.2	-2.3434	0.494756	-4.73649	2.17e-06	0.000535703	subpellicular microtubule protein 2, putative
PBANKA_1024400	1613.26	-2.31869	0.501737	-4.62133	3.81e-06	0.000782742	calmodulin, putative
PBANKA_0408200	2295.14	-2.28543	0.500332	-4.56784	4.93e-06	0.00091624	calcium-dependent protein kinase 3
PBANKA_1134800	279.62	-2.27756	0.554935	-4.10419	4.06e-05	0.00363809	zinc finger protein, putative
PBANKA_1027000	11601.5	-2.27434	0.545214	-4.17147	3.03e-05	0.00317255	serine palmitoyltransferase, putative
PBANKA_1241400	206.092	-2.24807	0.662881	-3.39136	0.000695478	0.02291	conserved Plasmodium protein, unknown function
PBANKA_1342500	43700.6	-2.23719	0.51723	-4.32533	1.52e-05	0.00208448	conserved Plasmodium protein, unknown function
PBANKA_1328800	3693.19	-2.21721	0.500464	-4.4303	9.41e-06	0.00144885	conserved protein, unknown function
PBANKA_0311400	4806.95	-2.21048	0.498136	-4.4375	9.1e-06	0.00144885	serine/threonine protein kinase, putative
PBANKA_0100021	58.2023	-2.19223	0.655727	-3.3432	0.000828171	0.0258253	fam-b protein
PBANKA_1228900	18113.5	-2.18622	0.512854	-4.26284	2.02e-05	0.00254994	von Willebrand factor A domain-related protein
PBANKA_1364400	11582	-2.16177	0.522548	-4.13697	3.52e-05	0.00345348	inner membrane complex protein 1f, putative
PBANKA_0201700	443.301	-2.15828	0.548475	-3.93505	8.32e-05	0.00553823	conserved Plasmodium protein, unknown function
PBANKA_1106500	26079.8	-2.15461	0.529545	-4.0688	4.73e-05	0.00386408	rhomboid protease ROM4
PBANKA_0836900	218.378	-2.1539	0.558134	-3.8591	0.000113807	0.00710643	PIR protein
PBANKA_0939500	14499.5	-2.15207	0.500587	-4.29909	1.72e-05	0.00228375	DNA repair protein RAD51
PBANKA_1432300	247.478	-2.14856	0.526087	-4.08405	4.43e-05	0.00381557	cell traversal protein for ookinetes and sporozoites
PBANKA_1334200	430.08	-2.14394	0.51202	-4.18721	2.82e-05	0.00302474	RNA 3'-terminal phosphate cyclase-like protein, putative
PBANKA_0720900	47107.7	-2.14236	0.49415	-4.33544	1.45e-05	0.00204782	MOLO1 domain-containing protein, putative
PBANKA_0800300	1297.78	-2.12909	0.503621	-4.22757	2.36e-05	0.0027068	conserved Plasmodium protein, unknown function
PBANKA_1009900	19143.3	-2.11147	0.493897	-4.27513	1.91e-05	0.0024768	conserved Plasmodium protein, unknown function
PBANKA_1329100	24105.8	-2.09935	0.528917	-3.96914	7.21e-05	0.00503575	plasmepsin VIII
PBANKA_1112800	2144.65	-2.09762	0.496125	-4.22801	2.36e-05	0.0027068	conserved protein, unknown function
PBANKA_1313200	7075.95	-2.09222	0.494145	-4.23402	2.3e-05	0.0027068	AP2 domain transcription factor AP2-O5, putative
PBANKA_0317161	1984.11	-2.08447	0.504303	-4.13338	3.57e-05	0.00345348	erythrocyte membrane antigen 1
PBANKA_0943700	1401.29	-2.08322	0.583558	-3.56987	0.000357163	0.0154363	fam-b protein
PBANKA_1318600	85315.9	-2.06544	0.493115	-4.18856	2.81e-05	0.00302474	conserved protein, unknown function
PBANKA_1100441	172.314	-2.0651	0.616424	-3.35013	0.000807746	0.0255113	fam-b protein
PBANKA_1202000	36084.2	-2.05159	0.493985	-4.15314	3.28e-05	0.00329757	inner membrane complex protein 1c
PBANKA_1138200	19270.3	-2.04325	0.549938	-3.71542	0.000202867	0.0107351	RuvB-like helicase 3, putative
PBANKA_0706700	11119.3	-2.0412	0.495702	-4.11781	3.82e-05	0.00355577	dicarboxylate/tricarboxylate carrier, putative
PBANKA_1359500	1673.86	-2.0331	0.561551	-3.62051	0.000294018	0.0133657	conserved protein, unknown function
PBANKA_0902700	909.121	-2.03093	0.577248	-3.5183	0.000434326	0.0176853	conserved Plasmodium protein, unknown function
PBANKA_1006200	702.941	-2.03008	0.612489	-3.31447	0.000918174	0.027925	sporozoite invasion-associated protein 1
PBANKA_0830400	49057.6	-2.02925	0.494459	-4.10397	4.06e-05	0.00363809	G2 protein
PBANKA_0824200	1710.11	-2.02865	0.50054	-4.05293	5.06e-05	0.00395569	perforin-like protein 3
PBANKA_1305500	2559.36	-2.01572	0.501369	-4.02042	5.81e-05	0.00433675	acid cluster protein 33 homologue, putative
PBANKA_1143700	1938.97	-2.01324	0.502576	-4.00584	6.18e-05	0.00454443	secreted ookinete protein, putative
PBANKA_1100860	4513.44	-2.0089	0.497612	-4.03708	5.41e-05	0.00416638	fam-c protein
PBANKA_1100900	657.582	-2.004	0.594459	-3.37113	0.000748604	0.0242656	fam-a protein
PBANKA_1035400	39276.9	-2.00163	0.551583	-3.62888	0.000284656	0.0131075	glideosome associated protein with multiple membrane spans 3, putative
PBANKA_1201800	12438.3	-1.99697	0.491097	-4.06636	4.78e-05	0.00386408	conserved Plasmodium protein, unknown function
PBANKA_1417400	7212.82	-1.98149	0.523466	-3.78534	0.000153501	0.00889764	conserved Plasmodium protein, unknown function
PBANKA_0409700	15891.6	-1.97579	0.491146	-4.02281	5.75e-05	0.00433675	plasmepsin VI, putative
PBANKA_0937500	7616.25	-1.97173	0.494773	-3.98512	6.74e-05	0.00481596	conserved Plasmodium protein, unknown function
PBANKA_1202600	42948.8	-1.96896	0.504023	-3.90649	9.36e-05	0.00615201	E3 ubiquitin-protein ligase, putative
PBANKA_0827400	6452.33	-1.96894	0.531494	-3.70455	0.000211767	0.0108685	conserved Plasmodium protein, unknown function
PBANKA_1026000	8227.89	-1.96183	0.494715	-3.96557	7.32e-05	0.00503575	conserved protein, unknown function
PBANKA_1011600	2741.84	-1.95672	0.49713	-3.93602	8.28e-05	0.00553823	chromatin assembly factor 1 P55 subunit, putative
PBANKA_1140900	3668.38	-1.95506	0.502125	-3.89357	9.88e-05	0.00640375	ribosomal protein S17, putative
PBANKA_0102100	3738.8	-1.95415	0.554955	-3.52128	0.000429464	0.0176331	dihydroorotate dehydrogenase, putative
PBANKA_0200400	447.945	-1.94341	0.513228	-3.78664	0.000152696	0.00889764	Plasmodium exported protein, unknown function
PBANKA_0213500	1991.89	-1.94244	0.52383	-3.70816	0.000208774	0.0108277	ribosome biogenesis protein BRX1, putative
PBANKA_1355700	49805.1	-1.94038	0.515403	-3.76477	0.0001667	0.00933333	myosin A
PBANKA_0825900	5620.19	-1.92684	0.516302	-3.73201	0.00018996	0.0103993	conserved Plasmodium protein, unknown function
PBANKA_1040541	119.573	-1.91463	0.601582	-3.18267	0.00145926	0.0380962	PIR protein
PBANKA_0518500	11773.9	-1.91257	0.495965	-3.85626	0.000115135	0.00710643	ADP-ribosylation factor, putative
PBANKA_0836500	314.581	-1.90749	0.612057	-3.11653	0.00182996	0.0435566	conserved rodent malaria protein, unknown function
PBANKA_0600200	70.9204	-1.90247	0.61146	-3.11136	0.00186229	0.043733	PIR protein
PBANKA_1451200	456.386	-1.89477	0.532075	-3.5611	0.000369305	0.0156104	p25-alpha family protein, putative
PBANKA_1014500	2411.62	-1.89252	0.507514	-3.729	0.000192242	0.0104086	plasmepsin IX, putative
PBANKA_0823100	29473.9	-1.89047	0.490302	-3.85572	0.000115388	0.00710643	S-adenosylmethionine synthetase, putative
PBANKA_1009800	814.712	-1.88857	0.530081	-3.5628	0.000366926	0.0156104	cytochrome c oxidase assembly protein COX15, putative
PBANKA_0623400	380.419	-1.88847	0.539791	-3.49852	0.000467843	0.0180289	fam-a protein
PBANKA_0916650	894.151	-1.87514	0.499939	-3.75074	0.000176316	0.00976076	conserved Plasmodium protein, unknown function
PBANKA_1338700	3509.87	-1.87507	0.505001	-3.71301	0.00020481	0.0107351	plasmepsin V, putative
PBANKA_1114200	12058.8	-1.86558	0.494991	-3.76891	0.000163965	0.00928569	ribose-5-phosphate isomerase, putative
PBANKA_0406900	554.49	-1.86467	0.586243	-3.18071	0.00146914	0.0380971	conserved protein, unknown function
PBANKA_1241100	1643.39	-1.86435	0.50921	-3.66126	0.000250979	0.0121233	WD repeat-containing protein 55, putative
PBANKA_1414500	34896.2	-1.85875	0.492175	-3.7766	0.000158986	0.00910844	protein kinase, putative
PBANKA_0402700	91318.9	-1.85756	0.519683	-3.5744	0.000351027	0.0153054	inner membrane complex protein 1e
PBANKA_0112641	717.337	-1.84694	0.58472	-3.15867	0.00158492	0.0400457	fam-b protein
PBANKA_0523900	62244.5	-1.83702	0.537689	-3.41652	0.000634279	0.0218538	glideosome associated protein with multiple membrane spans 2, putative
PBANKA_0804500	1255.56	-1.83412	0.545148	-3.36445	0.000766962	0.0245378	rhoptry-associated membrane antigen, putative
PBANKA_1411700	564.282	-1.82932	0.53051	-3.44823	0.00056428	0.0200015	peptidyl-prolyl cis-trans isomerase, putative
PBANKA_1030100	6484.4	-1.82706	0.640471	-2.85268	0.00433521	0.0762842	actin II
PBANKA_0714000	127592	-1.82103	0.489844	-3.71757	0.000201152	0.0107351	meiotic recombination protein DMC1
PBANKA_0712200	21919.4	-1.8196	0.494679	-3.67834	0.000234755	0.0117526	BEM46-like protein, putative
PBANKA_0515000	632768	-1.81813	0.494484	-3.67683	0.000236149	0.0117526	ookinete surface protein P25
PBANKA_1205100	16577.9	-1.81443	0.494234	-3.6712	0.000241412	0.0118228	PPPDE peptidase, putative
PBANKA_0100041	52.9941	-1.81061	0.619495	-2.92271	0.00346997	0.0667833	conserved rodent malaria protein, unknown function
PBANKA_1115300	142390	-1.8104	0.497667	-3.63777	0.000275009	0.0130285	glideosome-associated protein 40, putative
PBANKA_1225400	280.568	-1.80803	0.673253	-2.68551	0.00724198	0.108784	gamete release protein
PBANKA_0816800	10757.8	-1.80532	0.519728	-3.47359	0.000513537	0.018899	glycolipid transfer protein, putative
PBANKA_0901900	31361.6	-1.80091	0.495714	-3.63297	0.000280174	0.0130585	tubulin--tyrosine ligase, putative
PBANKA_1146700	173.983	-1.79975	0.562997	-3.19672	0.00138999	0.0370188	PIR protein
PBANKA_0932000	1764.96	-1.79955	0.513285	-3.50594	0.000455002	0.0180289	rhoptry neck protein 4
PBANKA_0823200	47462.3	-1.79939	0.501139	-3.59061	0.000329901	0.0145127	conserved protein, unknown function
PBANKA_0711400	105.771	-1.79664	0.560701	-3.20428	0.00135399	0.0365201	perforin-like protein 4
PBANKA_1233600	82743.9	-1.7898	0.517875	-3.45605	0.000548152	0.0196132	secreted ookinete protein, putative
PBANKA_1453400	2564.66	-1.78884	0.504989	-3.54233	0.000396611	0.0165602	protein kinase 2
PBANKA_0923600	3408.66	-1.78828	0.492331	-3.63227	0.000280942	0.0130585	GrpE protein homolog, mitochondrial, putative
PBANKA_1245200	45817.9	-1.78555	0.489424	-3.64827	0.000264012	0.012629	CPW-WPC family protein
PBANKA_0916700	39322.6	-1.78507	0.496354	-3.59637	0.000322684	0.0144397	conserved Plasmodium protein, unknown function
PBANKA_1124000	4091.17	-1.78072	0.492042	-3.61905	0.000295689	0.0133657	sphingomyelin synthase 2, putative
PBANKA_0940300	2395.73	-1.77706	0.504254	-3.52413	0.00042487	0.0175911	DEAD/DEAH box helicase, putative
PBANKA_0700061	109.163	-1.77658	0.570919	-3.11179	0.0018596	0.043733	PIR protein
PBANKA_1040500	27.882	-1.77206	0.671259	-2.6399	0.00829298	0.117751	PIR protein, pseudogene
PBANKA_1231300	21396.1	-1.76814	0.505441	-3.49822	0.000468377	0.0180289	major facilitator superfamily domain-containing protein, putative
PBANKA_0700071	217.983	-1.76809	0.547948	-3.22675	0.00125206	0.0346566	PIR protein
PBANKA_1360200	6102.98	-1.76386	0.508833	-3.46647	0.000527331	0.0192456	conserved Plasmodium protein, unknown function
PBANKA_0306400	251.562	-1.76207	0.606148	-2.907	0.00364911	0.0688857	2C-methyl-D-erythritol 2,4-cyclodiphosphate synthase, putative
PBANKA_0718500	1299.82	-1.75904	0.569205	-3.09035	0.00199919	0.0462443	repressor of RNA polymerase III transcription MAF1, putative
PBANKA_1243500	18011.3	-1.75511	0.507924	-3.45546	0.000549345	0.0196132	conserved protein, unknown function
PBANKA_0915000	462.627	-1.75046	0.657201	-2.6635	0.00773325	0.113062	apical membrane antigen 1
PBANKA_0100081	30.068	-1.74934	0.663523	-2.63644	0.00837813	0.118278	PIR protein, pseudogene
PBANKA_1246200	33.6339	-1.74911	0.648466	-2.69731	0.00699031	0.105325	fam-b protein
PBANKA_1340200	1688.27	-1.74632	0.497782	-3.5082	0.000451153	0.0180289	U6 snRNA-associated Sm-like protein LSm6, putative
PBANKA_1413000	1861.96	-1.74568	0.51083	-3.41734	0.000632361	0.0218538	transmembrane emp24 domain-containing protein, putative
PBANKA_0931500	4769.39	-1.73821	0.503011	-3.4556	0.000549067	0.0196132	folate transporter 2, putative
PBANKA_0400500	1048.48	-1.73277	0.498737	-3.47433	0.000512139	0.018899	PIR protein
PBANKA_1436600	128077	-1.7294	0.494179	-3.49954	0.000466065	0.0180289	inner membrane complex protein 1h
PBANKA_1025700	392.346	-1.72851	0.541016	-3.19494	0.00139862	0.0370485	inner membrane complex protein 1l, putative
PBANKA_1242100	2972.67	-1.72479	0.514259	-3.35394	0.00079671	0.0253251	methionine aminopeptidase 1a, putative
PBANKA_1305200	32908	-1.72377	0.495743	-3.47714	0.00050679	0.018899	serine/threonine protein kinase, putative
PBANKA_1204100	4635.56	-1.71882	0.504744	-3.40534	0.000660813	0.0225286	conserved protein, unknown function
PBANKA_0815400	49583.3	-1.71386	0.492651	-3.47885	0.000503577	0.018899	conserved protein, unknown function
PBANKA_1240600	8151.6	-1.71382	0.529001	-3.23972	0.00119645	0.0338361	inner membrane complex protein 1g, putative
PBANKA_1429500	1469.64	-1.71368	0.51898	-3.30202	0.000959923	0.0288387	DNA-directed RNA polymerases I, II, and III subunit RPABC3, putative
PBANKA_1418900	16365.8	-1.70682	0.513019	-3.327	0.00087785	0.0268644	ras-related protein Rab-11A
PBANKA_1339900	547.022	-1.70296	0.606242	-2.80904	0.00496888	0.083271	SNARE protein, putative
PBANKA_1334800	19762.5	-1.70235	0.525696	-3.23827	0.00120256	0.0338361	conserved Plasmodium protein, unknown function
PBANKA_1246161	5539.04	-1.69987	0.49362	-3.44368	0.000573864	0.0201959	fam-a protein
PBANKA_1465600	75.7856	-1.6949	0.599845	-2.82556	0.00471984	0.0807454	PIR protein
PBANKA_0213600	2063.98	-1.69199	0.502273	-3.36867	0.000755315	0.0243231	mRNA (N6-adenosine)-methyltransferase, putative
PBANKA_1033600	429.428	-1.69173	0.536299	-3.15445	0.00160803	0.0404223	tRNA-dihydrouridine synthase, putative
PBANKA_0616000	392.214	-1.69128	0.53971	-3.13367	0.00172633	0.0418996	mitochondrial ribosomal protein S8 precursor, putative
PBANKA_0108300	8897.22	-1.68778	0.504825	-3.3433	0.000827881	0.0258253	palmitoyltransferase DHHC2
PBANKA_0712900	116017	-1.68725	0.491292	-3.43431	0.000594068	0.0207587	high mobility group protein B2
PBANKA_0620300	35509.1	-1.68685	0.496166	-3.39976	0.000674439	0.0226052	conserved protein, unknown function
PBANKA_1430300	39156.5	-1.67987	0.522743	-3.21357	0.00131098	0.0360848	conserved Plasmodium protein, unknown function
PBANKA_0100061	274.863	-1.6756	0.590294	-2.83859	0.00453127	0.0786181	fam-c protein
PBANKA_0512000	11730	-1.67284	0.491642	-3.40256	0.000667581	0.0225286	palmitoyltransferase DHHC10
PBANKA_0519600	809.667	-1.67006	0.540091	-3.09219	0.00198686	0.0461758	conserved protein, unknown function
PBANKA_1414100	10191.5	-1.66951	0.490569	-3.40322	0.000665962	0.0225286	CDP-diacylglycerol--inositol 3-phosphatidyltransferase, putative
PBANKA_1009600	28596.9	-1.66912	0.491676	-3.39475	0.000686911	0.0228677	conserved protein, unknown function
PBANKA_1134900	105826	-1.66647	0.50508	-3.29941	0.000968869	0.028931	zinc finger protein, putative
PBANKA_0606200	103061	-1.66432	0.498808	-3.3366	0.00084809	0.0261159	blood stage antigen 41-3 precursor, putative
PBANKA_0605800	14207.3	-1.6603	0.509523	-3.25854	0.00111988	0.0324203	LIMP protein
PBANKA_1232000	198.089	-1.65802	0.613832	-2.7011	0.00691106	0.104772	conserved Plasmodium protein, unknown function
PBANKA_0504100	397.077	-1.65035	0.518613	-3.18225	0.00146137	0.0380962	autophagy-related protein 8
PBANKA_1354900	72832.4	-1.6424	0.496833	-3.30573	0.000947294	0.0286338	inner membrane complex protein 1k, putative
PBANKA_0600086	183.711	-1.64106	0.53899	-3.0447	0.00232916	0.0512312	PIR protein
PBANKA_1347000	19456.2	-1.638	0.541508	-3.02489	0.00248721	0.053513	conserved protein, unknown function
PBANKA_1355900	33546.7	-1.63079	0.52324	-3.11672	0.00182877	0.0435566	phosphoenolpyruvate carboxykinase, putative
PBANKA_1338100	52208.1	-1.6289	0.50324	-3.23682	0.00120868	0.0338361	conserved protein, unknown function
PBANKA_1138600	25696.5	-1.62806	0.494314	-3.29358	0.000989208	0.0293604	conserved protein, unknown function
PBANKA_1459500	94911.5	-1.62726	0.499503	-3.25777	0.00112292	0.0324203	myosin A tail domain interacting protein MTIP, putative
PBANKA_0300300	104.364	-1.62591	0.590914	-2.75152	0.00593199	0.0927839	PIR protein
PBANKA_0707100	110387	-1.6241	0.513339	-3.16379	0.00155728	0.0399745	inner membrane complex protein 1i
PBANKA_0620400	19438.5	-1.6227	0.493608	-3.28742	0.00101109	0.0298302	conserved protein, unknown function
PBANKA_1340600	1739.76	-1.61724	0.537982	-3.00612	0.00264605	0.0552419	conserved Plasmodium protein, unknown function
PBANKA_0810700	63522.8	-1.6166	0.504826	-3.20229	0.00136337	0.0365201	subpellicular microtubule protein 1, putative
PBANKA_1354600	55.3459	-1.61225	0.614471	-2.6238	0.00869537	0.120682	inner membrane complex suture component, putative
PBANKA_1104100	27547.9	-1.61173	0.497033	-3.2427	0.00118402	0.0337205	MOLO1 domain-containing protein, putative
PBANKA_0107700	1561.34	-1.6117	0.509435	-3.1637	0.00155777	0.0399745	zinc transporter ZIP1
PBANKA_1420800	7200.81	-1.60946	0.498187	-3.23064	0.00123514	0.0343815	conserved Plasmodium protein, unknown function
PBANKA_1353800	80545.4	-1.6086	0.502344	-3.20219	0.00136385	0.0365201	conserved Plasmodium protein, unknown function
PBANKA_1137400	10050.2	-1.60797	0.527025	-3.05104	0.00228053	0.0503865	conserved Plasmodium protein, unknown function
PBANKA_1436400	2717.54	-1.60623	0.524581	-3.06192	0.00219922	0.0488088	conserved Plasmodium protein, unknown function
PBANKA_0413800	336.45	-1.60259	0.530517	-3.02081	0.002521	0.0535387	microneme associated antigen, putative
PBANKA_0608500	913.579	-1.59964	0.526222	-3.03986	0.00236689	0.0513729	SNARE protein, putative
PBANKA_1319500	80583.5	-1.59015	0.499466	-3.18371	0.00145402	0.0380962	LCCL domain-containing protein
PBANKA_0917100	825.994	-1.58981	0.561199	-2.83288	0.004613	0.0797483	serpentine receptor, putative
PBANKA_0821400	11101.7	-1.58814	0.495389	-3.20584	0.00134667	0.0365201	ADP-ribosylation factor, putative
PBANKA_0314800	5441.17	-1.58806	0.531012	-2.99064	0.00278397	0.0571409	conserved protein, unknown function
PBANKA_0417400	3624.46	-1.58693	0.516581	-3.072	0.00212632	0.04762	GTPase-activating protein, putative
PBANKA_1453000	9954.49	-1.58614	0.493899	-3.21148	0.00132055	0.0361463	conserved Plasmodium protein, unknown function
PBANKA_1362500	946.883	-1.58218	0.539691	-2.93163	0.00337185	0.065406	peptidase, putative
PBANKA_0303500	5182.55	-1.57928	0.569104	-2.77503	0.0055197	0.0882973	PH domain-containing protein, putative
PBANKA_1334700	12038.3	-1.57789	0.512014	-3.08173	0.00205798	0.046943	transmembrane protein 43, putative
PBANKA_1354351	35.1187	-1.56704	0.637777	-2.45704	0.0140089	0.163172	tRNA Arginine
PBANKA_1429200	11058.1	-1.56065	0.50537	-3.08813	0.00201418	0.0463732	kelch domain-containing protein, putative
PBANKA_0921200	423.335	-1.55994	0.512839	-3.04177	0.00235195	0.0512746	conserved Plasmodium protein, unknown function
PBANKA_0611600	80963.1	-1.559	0.49537	-3.14714	0.00164874	0.0410271	ribonucleoside-diphosphate reductase large subunit, putative
PBANKA_1311400	18294	-1.55522	0.556527	-2.79451	0.00519783	0.0848004	conserved protein, unknown function
PBANKA_0713200	4617.9	-1.55479	0.499757	-3.11109	0.001864	0.043733	conserved protein, unknown function
PBANKA_0706100	193.541	-1.55236	0.555451	-2.79477	0.00519359	0.0848004	conserved protein, unknown function
PBANKA_0814800	698.887	-1.55147	0.50463	-3.07448	0.00210873	0.0474416	conserved Plasmodium protein, unknown function
PBANKA_1101200	19418.1	-1.54969	0.505878	-3.06336	0.00218864	0.0487938	Plasmodium exported protein, unknown function
PBANKA_1437600	95747.9	-1.54914	0.500559	-3.09481	0.00196938	0.0459863	glideosome-associated protein 45, putative
PBANKA_0932500	88138.6	-1.54663	0.493489	-3.13406	0.00172405	0.0418996	histone-lysine N-methyltransferase SET7, putative
PBANKA_0827600	1378.91	-1.54563	0.591934	-2.61116	0.00902367	0.122916	conserved Plasmodium protein, unknown function
PBANKA_0820200	214.203	-1.54375	0.529536	-2.91528	0.00355367	0.0678642	thioredoxin-like protein 1, putative
PBANKA_1023100	1176.65	-1.54145	0.55137	-2.79567	0.00517925	0.0848004	conserved Plasmodium protein, unknown function
PBANKA_0931600	1673.07	-1.53759	0.518222	-2.96705	0.00300677	0.0597352	guanine nucleotide-exchange factor SEC12, putative
PBANKA_0903000	1515.85	-1.53328	0.528133	-2.90322	0.00369352	0.0691938	ribosome assembly protein 4, putative
PBANKA_0923300	25838.3	-1.5318	0.511263	-2.99612	0.00273441	0.0566068	conserved protein, unknown function
PBANKA_1330100	611.235	-1.52794	0.511704	-2.98597	0.00282678	0.0571409	60S ribosome subunit biogenesis protein NIP7, putative
PBANKA_1237000	3311.69	-1.52195	0.4932	-3.08586	0.00202963	0.0465116	18S rRNA (guanine-N(7))-methyltransferase, putative
PBANKA_1142000	1635.97	-1.52144	0.563995	-2.69761	0.00698393	0.105325	conserved protein, unknown function
PBANKA_0417200	95281.5	-1.52075	0.515884	-2.94785	0.0031999	0.0630636	PH domain-containing protein
PBANKA_0600051	968.609	-1.52068	0.499735	-3.04298	0.00234247	0.0512746	PIR protein
PBANKA_1204500	15557.6	-1.51857	0.507711	-2.991	0.00278063	0.0571409	conserved Plasmodium protein, unknown function
PBANKA_0819600	1140.08	-1.51831	0.519071	-2.92505	0.003444	0.0665435	conserved Plasmodium protein, unknown function
PBANKA_0610600	792.643	-1.51805	0.501314	-3.02815	0.00246053	0.0531712	peripheral plastid protein 1, putative
PBANKA_1136300	2596.55	-1.51559	0.492925	-3.07468	0.00210729	0.0474416	RNA-binding protein, putative
PBANKA_0943400	105798	-1.51515	0.492631	-3.07563	0.0021006	0.0474416	CPW-WPC family protein
PBANKA_1461300	44762.3	-1.51432	0.507104	-2.98621	0.0028246	0.0571409	conserved Plasmodium protein, unknown function
PBANKA_1109300	34730.9	-1.51306	0.518468	-2.91832	0.00351922	0.0674676	conserved Plasmodium protein, unknown function
PBANKA_0512500	2488.19	-1.51286	0.564692	-2.67909	0.00738219	0.109955	nucleolar preribosomal assembly protein, putative
PBANKA_1324300	172.933	-1.50607	0.544753	-2.76469	0.00569767	0.090265	inner membrane complex sub-compartment protein 3
PBANKA_1419500	138.585	-1.50227	0.552692	-2.7181	0.00656587	0.100779	conserved protein, unknown function
PBANKA_0514800	2665.89	-1.50073	0.595569	-2.51983	0.0117411	0.147116	calmodulin, putative
PBANKA_0312000	10450.2	-1.49743	0.534855	-2.79968	0.0051153	0.0845741	conserved Plasmodium protein, unknown function
PBANKA_1237800	13452.9	-1.49377	0.50113	-2.9808	0.00287498	0.0578164	multidrug resistance protein 1, putative
PBANKA_1317200	49486.7	-1.49245	0.506712	-2.94536	0.00322579	0.0630694	NAD(P) transhydrogenase, putative
PBANKA_1424500	5731.28	-1.48589	0.493691	-3.00976	0.00261457	0.0550511	conserved Plasmodium protein, unknown function
PBANKA_1364300	18057.4	-1.48459	0.560921	-2.6467	0.00812822	0.11608	glycerol kinase, putative
PBANKA_1214400	6296.41	-1.47995	0.564719	-2.62068	0.00877542	0.121191	conserved Plasmodium protein, unknown function
PBANKA_1129000	31297.1	-1.47621	0.518086	-2.84935	0.00438085	0.0766215	secreted ookinete protein, putative
PBANKA_1015400	25060.8	-1.46829	0.492995	-2.97831	0.00289839	0.0580503	CPW-WPC family protein
PBANKA_1002500	1890.45	-1.46465	0.503774	-2.90735	0.00364504	0.0688857	conserved Plasmodium protein, unknown function
PBANKA_1143800	7851.83	-1.4631	0.519782	-2.81484	0.00488012	0.0826266	conserved Plasmodium protein, unknown function
PBANKA_1019800	8536.92	-1.46086	0.518473	-2.81763	0.00483797	0.0821955	calcium-dependent protein kinase, putative
PBANKA_1233700	741.58	-1.45629	0.514878	-2.82841	0.00467797	0.0805887	conserved protein, unknown function
PBANKA_1123200	14121	-1.45358	0.504226	-2.88279	0.00394171	0.0716635	CPW-WPC family protein
PBANKA_1329400	17711.2	-1.45315	0.501068	-2.90011	0.00373028	0.0693552	conserved protein, unknown function
PBANKA_0616400	1404	-1.4498	0.52184	-2.77825	0.00546525	0.087711	conserved protein, unknown function
PBANKA_0502000	23556.9	-1.44903	0.570402	-2.54037	0.0110735	0.142082	conserved Plasmodium protein, unknown function
PBANKA_1133800	1267.1	-1.44824	0.590441	-2.45281	0.0141744	0.164293	DNA helicase, putative
PBANKA_1427100	11322.8	-1.44565	0.490313	-2.94842	0.003194	0.0630636	aquaporin, putative
PBANKA_0519300	833.683	-1.44482	0.593784	-2.43325	0.0149639	0.168625	conserved Plasmodium protein, unknown function
PBANKA_1306000	4708.11	-1.44124	0.614118	-2.34685	0.0189331	0.198475	replication factor A protein 3, putative
PBANKA_0812200	2687.15	-1.44073	0.499741	-2.88294	0.00393979	0.0716635	conserved protein, unknown function
PBANKA_0301600	86680.4	-1.43668	0.501998	-2.86192	0.00421079	0.0748973	conserved Plasmodium protein, unknown function
PBANKA_1320500	1918.46	-1.43647	0.564645	-2.54402	0.0109585	0.141712	V-type H(+)-translocating pyrophosphatase, putative
PBANKA_1040400	19.4897	-1.42973	0.67814	-2.10831	0.0350039	0.28937	PIR protein
PBANKA_1317800	515.812	-1.42939	0.53964	-2.64878	0.00807819	0.116039	tRNA intron endonuclease, putative
PBANKA_0303800	1359.93	-1.42879	0.496411	-2.87823	0.00399911	0.0721744	cysteine desulfuration protein SufE
PBANKA_1027700	2327.89	-1.42713	0.497221	-2.87021	0.00410203	0.0737616	uracil-DNA glycosylase, putative
PBANKA_0417600	13106.6	-1.42394	0.494439	-2.87991	0.0039779	0.0720555	LCCL domain-containing protein
PBANKA_1017000	78.2276	-1.42181	0.653899	-2.17436	0.0296784	0.263717	CorA-like Mg2+ transporter protein, putative
PBANKA_1315300	39321.9	-1.42001	0.490952	-2.89237	0.00382351	0.0705559	LCCL domain-containing protein
PBANKA_1218000	8862.55	-1.41981	0.50527	-2.80999	0.00495425	0.083271	nicotinamidase, putative
PBANKA_0514200	348.847	-1.41484	0.616437	-2.29519	0.0217221	0.220273	claudin-like apicomplexan microneme protein, putative
PBANKA_1325400	7277.69	-1.41463	0.511943	-2.76325	0.00572282	0.0903728	conserved Plasmodium protein, unknown function
PBANKA_0828500	2335.38	-1.41315	0.560921	-2.51934	0.0117576	0.147116	serine/threonine protein phosphatase 4
PBANKA_0517600	95983.9	-1.41222	0.542482	-2.60326	0.00923428	0.124993	plasmepsin VII
PBANKA_0901000	1845.48	-1.41095	0.530039	-2.66198	0.00776834	0.113238	fam-a protein
PBANKA_0315800	27453.8	-1.40944	0.551017	-2.55789	0.0105308	0.137263	ribosome associated membrane protein RAMP4, putative
PBANKA_1008300	9124.1	-1.40756	0.514215	-2.7373	0.00619466	0.0962811	GTP-binding protein, putative
PBANKA_0907900	35610.7	-1.40667	0.498419	-2.82226	0.00476859	0.0812971	conserved Plasmodium protein, unknown function
PBANKA_1106000	22824.8	-1.40303	0.496424	-2.82627	0.00470942	0.0807454	conserved Plasmodium protein, unknown function
PBANKA_1136000	169.269	-1.40264	0.556498	-2.52047	0.0117199	0.147116	ADP-ribosylation factor, putative
PBANKA_0622921	340.374	-1.40041	0.536777	-2.60893	0.00908268	0.123279	18S ribosomal RNA
PBANKA_0602800	29426.9	-1.39995	0.49007	-2.85663	0.00428162	0.0758833	ubiquitin-conjugating enzyme E2, putative
PBANKA_1016000	1694.26	-1.39991	0.527287	-2.65493	0.00793254	0.114936	heme/steroid binding domain containing protein, putative
PBANKA_1146200	285.395	-1.39429	0.53088	-2.62637	0.00863004	0.120114	Plasmodium exported protein, unknown function
PBANKA_1207100	3473.95	-1.39202	0.502958	-2.76767	0.00564578	0.0897448	Plasmodium exported protein, unknown function
PBANKA_0213700	2656.36	-1.39006	0.552139	-2.51759	0.0118159	0.147385	conserved Plasmodium protein, unknown function
PBANKA_1005600	1913.84	-1.38942	0.525598	-2.6435	0.00820543	0.116844	conserved Plasmodium protein, unknown function
PBANKA_0307600	4322.6	-1.38792	0.62078	-2.23576	0.0253673	0.240779	syntaxin, putative
PBANKA_1444800	62372.7	-1.38711	0.523314	-2.65063	0.00803428	0.115745	thioredoxin-like associated protein 1, putative
PBANKA_0608600	78288.7	-1.38646	0.559656	-2.47735	0.0132362	0.157905	zinc finger protein, putative
PBANKA_0622400	61980.2	-1.38597	0.496219	-2.79307	0.00522109	0.0848987	kinesin-19, putative
PBANKA_0908900	3065.66	-1.38593	0.509031	-2.72268	0.00647556	0.0997034	V-type proton ATPase subunit F, putative
PBANKA_1347800	2568.38	-1.38346	0.493121	-2.80551	0.00502364	0.0838834	20 kDa chaperonin, putative
PBANKA_0412900	5144.52	-1.38039	0.500251	-2.75939	0.00579099	0.0908669	circumsporozoite- and TRAP-related protein
PBANKA_1415400	24192.3	-1.37418	0.52607	-2.61216	0.00899718	0.122916	conserved protein, unknown function
PBANKA_1034700	3740.56	-1.37157	0.493508	-2.77922	0.00544893	0.087711	multifunctional methyltransferase subunit TRM112, putative
PBANKA_0506600	21542.7	-1.37121	0.492685	-2.78313	0.00538369	0.0869687	serine/arginine-rich splicing factor 4, putative
PBANKA_1325100	2757.48	-1.36926	0.562986	-2.43213	0.0150102	0.168625	MORN repeat protein, putative
PBANKA_1300900	976.293	-1.36875	0.500338	-2.73565	0.00622573	0.0964596	cytochrome c oxidase assembly protein COX11, putative
PBANKA_0912500	16860.4	-1.36857	0.494493	-2.76763	0.00564662	0.0897448	conserved Plasmodium protein, unknown function
PBANKA_1346400	4342.47	-1.35816	0.5465	-2.4852	0.0129478	0.155295	conserved Plasmodium protein, unknown function
PBANKA_1352500	51940.2	-1.35378	0.499691	-2.70923	0.00674393	0.10319	CPW-WPC family protein
PBANKA_1434800	4300.95	-1.35288	0.554894	-2.43808	0.0147655	0.167626	aminophospholipid-transporting P-ATPase, putative
PBANKA_1443200	2210.98	-1.35246	0.599591	-2.25563	0.0240935	0.233679	RNA pseudouridylate synthase, putative
PBANKA_1236200	571.115	-1.34788	0.637423	-2.11458	0.0344659	0.287085	conserved Plasmodium protein, unknown function
PBANKA_0507900	1176.1	-1.34753	0.621288	-2.16892	0.0300885	0.265674	conserved Plasmodium protein, unknown function
PBANKA_0213800	1068.59	-1.34523	0.502351	-2.67787	0.00740922	0.109955	conserved protein, unknown function
PBANKA_0830700	2343.09	-1.34518	0.601147	-2.23768	0.0252418	0.240779	procollagen lysine 5-dioxygenase, putative
PBANKA_0806000	549.938	-1.34104	0.510047	-2.62925	0.00855745	0.119842	ubiquitin-conjugating enzyme E2, putative
PBANKA_0111700	2948.95	-1.33133	0.55057	-2.4181	0.0156017	0.173913	50S ribosomal protein L18, apicoplast, putative
PBANKA_0617800	880.541	-1.32975	0.575001	-2.31261	0.0207441	0.212929	conserved Plasmodium protein, unknown function
PBANKA_0203600	16362.2	-1.32973	0.541496	-2.45566	0.0140626	0.163411	conserved Plasmodium protein, unknown function
PBANKA_1407900	54298.5	-1.32959	0.508406	-2.61521	0.00891723	0.122382	HORMA domain protein, putative
PBANKA_1213700	1083.48	-1.3286	0.511669	-2.59661	0.00941494	0.127089	methionine aminopeptidase 1b, putative
PBANKA_0904900	1742.19	-1.32849	0.54286	-2.4472	0.0143973	0.165737	mitochondrial large subunit ribosomal protein, putative
PBANKA_1035900	2299.48	-1.32786	0.494695	-2.68419	0.00727061	0.108882	glycerophosphodiester phosphodiesterase, putative
PBANKA_1125900	13608.9	-1.32724	0.505127	-2.62754	0.00860035	0.120039	ankyrin-repeat protein, putative
PBANKA_1201300	1170.87	-1.32608	0.529032	-2.50662	0.0121891	0.149765	conserved Plasmodium protein, unknown function
PBANKA_1040521	33.1823	-1.32542	0.693538	-1.9111	0.0559924	0.374072	fam-b protein
PBANKA_1108200	662.824	-1.32283	0.503094	-2.62939	0.00855381	0.119842	conserved protein, unknown function
PBANKA_0811000	641.057	-1.32152	0.548371	-2.40991	0.0159565	0.176273	small nuclear ribonucleoprotein Sm D3, putative
PBANKA_0504400	71900.4	-1.32112	0.510081	-2.59002	0.00959698	0.12849	conserved Plasmodium protein, unknown function
PBANKA_0000301	143.061	-1.32058	0.573811	-2.30142	0.0213679	0.217971	fam-b protein
PBANKA_1320800	82905.3	-1.31828	0.514359	-2.56296	0.0103785	0.13709	conserved Plasmodium protein, unknown function
PBANKA_1421700	21982.3	-1.31521	0.543521	-2.41979	0.0155294	0.173499	secreted ookinete protein, putative
PBANKA_0216741	231.784	-1.31505	0.5587	-2.35377	0.018584	0.196488	lysophospholipase, putative, pseudogene
PBANKA_0400600	80.6287	-1.30818	0.57496	-2.27526	0.0228905	0.226015	PIR protein
PBANKA_1002600	587.37	-1.30815	0.554554	-2.35892	0.0183281	0.194618	6-cysteine protein P41, putative
PBANKA_1018100	10604.5	-1.30679	0.52028	-2.51171	0.0120149	0.148737	ABC transporter G family member 2, putative
PBANKA_1359200	5670.95	-1.30495	0.491248	-2.6564	0.00789794	0.114788	DNA/RNA-binding protein Alba 2, putative
PBANKA_0932600	44323.7	-1.30467	0.517903	-2.51913	0.0117645	0.147116	conserved protein, unknown function
PBANKA_1417200	23725.8	-1.30462	0.534079	-2.44274	0.0145761	0.166578	conserved protein, unknown function
PBANKA_0213300	329.793	-1.3011	0.52559	-2.47551	0.0133046	0.157956	1-cys peroxiredoxin, putative
PBANKA_0317181	818.506	-1.3004	0.525142	-2.47627	0.0132762	0.157956	PIR protein
PBANKA_0821900	938.786	-1.29986	0.588591	-2.20843	0.0272142	0.250158	ubiquitin-conjugating enzyme E2, putative
PBANKA_1020300	2817.23	-1.29803	0.514221	-2.52426	0.0115941	0.146472	ankyrin-repeat protein, putative
PBANKA_1120400	74272	-1.29799	0.502111	-2.58507	0.00973605	0.129647	inner membrane complex protein 1j, putative
PBANKA_1356100	1878.52	-1.29774	0.53898	-2.40777	0.0160502	0.176912	conserved Plasmodium protein, unknown function
PBANKA_0609500	127001	-1.29482	0.52235	-2.47883	0.0131813	0.157632	kinesin-7, putative
PBANKA_0412100	1757.7	-1.29356	0.614287	-2.10579	0.035223	0.290693	serine/threonine protein phosphatase 6
PBANKA_0608000	748.649	-1.29296	0.512098	-2.52483	0.0115753	0.146472	porphobilinogen deaminase
PBANKA_0603650	760.366	-1.29035	0.528601	-2.44106	0.0146441	0.166631	conserved Plasmodium protein, unknown function
PBANKA_1408000	647.706	-1.28959	0.503687	-2.5603	0.0104582	0.137263	H/ACA ribonucleoprotein complex subunit 1, putative
PBANKA_1436500	15457.8	-1.28873	0.516217	-2.4965	0.0125427	0.152211	conserved Plasmodium protein, unknown function
PBANKA_1015700	122.904	-1.28756	0.59739	-2.15531	0.0311373	0.271577	protein archease, putative
PBANKA_1402500	12224.6	-1.28738	0.503133	-2.55872	0.0105059	0.137263	condensin complex subunit 2, putative
PBANKA_1460900	270.974	-1.28637	0.56048	-2.29513	0.0217258	0.220273	tRNA-splicing endonuclease, putative
PBANKA_1414800	15732.4	-1.28563	0.526463	-2.44202	0.0146055	0.166578	conserved Plasmodium protein, unknown function
PBANKA_0206500	2265.8	-1.28498	0.502682	-2.55624	0.0105809	0.137552	ras-related protein Rab-5C, putative
PBANKA_0402500	27473.8	-1.28443	0.507097	-2.5329	0.0113122	0.144391	phosphatidylethanolamine-binding protein, putative
PBANKA_1114100	8959.02	-1.28387	0.60377	-2.12642	0.0334687	0.283333	conserved Plasmodium protein, unknown function
PBANKA_1128800	64840.7	-1.283	0.548948	-2.33719	0.0194295	0.202111	CPW-WPC family protein
PBANKA_0306600	4245.09	-1.28299	0.542227	-2.36616	0.0179738	0.192098	conserved Plasmodium protein, unknown function
PBANKA_0502500	22087.3	-1.28266	0.549076	-2.33604	0.0194893	0.202156	serine/threonine protein phosphatase 8
PBANKA_0837001	42.9265	-1.28141	0.622747	-2.05768	0.0396207	0.313431	PIR protein
PBANKA_1225300	12726.9	-1.28036	0.549868	-2.32849	0.0198862	0.205407	conserved Plasmodium protein, unknown function
PBANKA_1032100	527.934	-1.28008	0.618439	-2.06986	0.0384655	0.309167	rhoptry-associated protein 1
PBANKA_1428400	329.229	-1.27901	0.522824	-2.44634	0.0144314	0.165742	tetratricopeptide repeat protein, putative
PBANKA_1313100	18740.3	-1.27528	0.580218	-2.19793	0.0279542	0.254115	crossover junction endonuclease MUS81, putative
PBANKA_1359000	12940.4	-1.275	0.569877	-2.23732	0.0252652	0.240779	protein transport protein SEC61 subunit alpha, putative
PBANKA_0816200	1345.97	-1.27124	0.600277	-2.11776	0.0341954	0.286894	ribonuclease H2 subunit C, putative
PBANKA_1410100	8641.34	-1.2685	0.496646	-2.55413	0.0106452	0.138024	conserved Plasmodium protein, unknown function
PBANKA_0615500	4851.23	-1.26702	0.524969	-2.4135	0.0158	0.174936	conserved Plasmodium protein, unknown function
PBANKA_0825500	10411.5	-1.26648	0.498504	-2.54056	0.0110674	0.142082	conserved Plasmodium protein, unknown function
PBANKA_0317141	2667.14	-1.26603	0.493835	-2.56366	0.0103574	0.13709	fam-a protein
PBANKA_1122300	940.434	-1.26558	0.549786	-2.30195	0.021338	0.217971	MEI2-like RNA-binding protein, putative
PBANKA_0915600	1694.68	-1.26553	0.577798	-2.19026	0.0285054	0.256757	aquaglyceroporin
PBANKA_0717700	651.137	-1.26424	0.533415	-2.37009	0.0177835	0.190477	conserved Plasmodium protein, unknown function
PBANKA_1329500	3386.7	-1.26337	0.554252	-2.27942	0.0226421	0.224462	protein phosphatase containing kelch-like domains
PBANKA_0810500	5435.72	-1.26291	0.504764	-2.50198	0.0123501	0.150616	apoptosis-related protein, putative
PBANKA_1018200	830.4	-1.26261	0.626336	-2.01587	0.0438134	0.332105	MORN repeat protein, putative
PBANKA_1225500	31464.2	-1.26196	0.496408	-2.54217	0.0110166	0.142082	conserved protein, unknown function
PBANKA_1429400	2007.99	-1.26017	0.638012	-1.97514	0.0482517	0.349612	dynein light chain 1, putative
PBANKA_0830300	3432.73	-1.25694	0.528745	-2.37722	0.0174439	0.188066	conserved protein, unknown function
PBANKA_1402600	5148.12	-1.25685	0.619929	-2.02741	0.0426202	0.325728	DNA ligase I, putative
PBANKA_0111400	1580.07	-1.25574	0.532085	-2.36005	0.0182727	0.194478	conserved Plasmodium protein, unknown function
PBANKA_1026800	4416.65	-1.25558	0.507381	-2.47463	0.0133375	0.157966	zinc finger protein, putative
PBANKA_1310700	5477.11	-1.25494	0.500978	-2.50498	0.012246	0.149798	glutaminyl-peptide cyclotransferase, putative
PBANKA_0825700	13658.5	-1.2548	0.508522	-2.46753	0.0136048	0.158841	telomeric repeat binding factor 1, putative
PBANKA_0832800	86.7451	-1.25127	0.669862	-1.86796	0.0617681	0.391572	conserved Plasmodium protein, unknown function
PBANKA_1114500	269.055	-1.25106	0.522442	-2.39465	0.0166363	0.180943	conserved Plasmodium protein, unknown function
PBANKA_MIT02500	46.5545	-1.24978	0.687549	-1.81774	0.0691044	0.410466	unspecified product
PBANKA_1463900	9024.36	-1.24969	0.502889	-2.48502	0.0129544	0.155295	HSP20-like chaperone, putative
PBANKA_1360400	27893.8	-1.24778	0.505435	-2.46873	0.0135595	0.158841	conserved protein, unknown function
PBANKA_1220900	299.43	-1.24756	0.633015	-1.97083	0.0487435	0.350598	conserved protein, unknown function
PBANKA_1106800	911.351	-1.24738	0.519081	-2.40306	0.0162585	0.178012	subtilisin-like protease 3, putative
PBANKA_1206900	65357.6	-1.24603	0.651484	-1.91261	0.0557983	0.374072	tubulin beta chain, putative
PBANKA_1307700	980.85	-1.244	0.583592	-2.13163	0.0330373	0.28137	pre-mRNA-splicing factor CWC24, putative
PBANKA_1410400	3044.97	-1.24204	0.628393	-1.97653	0.0480948	0.348988	V-type proton ATPase catalytic subunit A, putative
PBANKA_0623450	9474.39	-1.23991	0.557251	-2.22504	0.0260786	0.243812	fam-a protein, pseudogene
PBANKA_0702700	5614.08	-1.23983	0.516805	-2.39903	0.0164384	0.179583	rhomboid protease ROM3
PBANKA_1125200	754.684	-1.23904	0.594814	-2.08307	0.0372447	0.302813	CRAL/TRIO domain-containing protein, putative
PBANKA_1237200	2226.51	-1.23853	0.501848	-2.46794	0.0135891	0.158841	50S ribosomal protein L17, apicoplast, putative
PBANKA_0708900	984.574	-1.23748	0.500893	-2.47054	0.0134908	0.158841	conserved protein, unknown function
PBANKA_0214800	12339.4	-1.23503	0.499337	-2.47334	0.0133855	0.158155	heat shock protein, putative
PBANKA_1460700	20285.3	-1.2348	0.495422	-2.49241	0.0126879	0.152844	dipeptidyl aminopeptidase 2
PBANKA_0718800	2689.46	-1.23257	0.594027	-2.07493	0.0379926	0.307133	small GTP-binding protein sar1, putative
PBANKA_1201700	760.726	-1.23253	0.534046	-2.30791	0.021004	0.21515	N-terminal acetyltransferase A complex catalytic subunit ARD1, putative
PBANKA_1318300	270.011	-1.23225	0.5544	-2.22267	0.0262378	0.244837	mitochondrial ribosomal protein S11 precursor, putative
PBANKA_0700051	54.6198	-1.22796	0.625045	-1.9646	0.0494608	0.352746	PIR protein
PBANKA_0618300	389.155	-1.22607	0.555961	-2.20532	0.027432	0.251057	Ham1-like protein, putative
PBANKA_1127500	1059.34	-1.22478	0.535591	-2.28677	0.0222091	0.223493	glutamyl-tRNA(Gln) amidotransferase subunit B, putative
PBANKA_0816700	1660.14	-1.22464	0.50442	-2.42782	0.0151897	0.17009	cytochrome c oxidase subunit ApiCOX30, putative
PBANKA_1101400	2147.08	-1.22322	0.513274	-2.38317	0.0171645	0.185459	rhoptry-associated protein 2/3
PBANKA_0522400	1332.21	-1.22293	0.499642	-2.44761	0.0143807	0.165737	steroid dehydrogenase, putative
PBANKA_1334400	2407.14	-1.22066	0.606422	-2.01288	0.044127	0.33359	inorganic anion antiporter, putative
PBANKA_1246700	245.9	-1.2195	0.537656	-2.26818	0.0233181	0.228752	PIR protein
PBANKA_0714200	3465.17	-1.21827	0.506203	-2.40668	0.0160985	0.177047	chaperone protein ClpB1, putative
PBANKA_1124700	592.171	-1.21702	0.53122	-2.29098	0.0219644	0.22176	conserved Plasmodium protein, unknown function
PBANKA_0921100	1595.34	-1.21609	0.52258	-2.32709	0.0199605	0.205743	tRNA (guanine-N(7)-)-methyltransferase, putative
PBANKA_1308600	70928.7	-1.21514	0.579392	-2.09727	0.0359697	0.294427	fructose-bisphosphate aldolase 2
PBANKA_1455000	3492.02	-1.21471	0.497336	-2.44243	0.0145886	0.166578	mitochondrial carrier protein, putative
PBANKA_1007000	606.609	-1.21226	0.52144	-2.32483	0.0200813	0.206557	chaperone protein DnaJ, putative
PBANKA_0941200	869.271	-1.21156	0.624356	-1.9405	0.0523191	0.360023	tRNA-splicing ligase RtcB, putative
PBANKA_1244300	1294.92	-1.21104	0.583806	-2.07439	0.0380434	0.307133	RING zinc finger protein, putative
PBANKA_1316100	5376.15	-1.20499	0.501184	-2.40429	0.0162039	0.177809	conserved Plasmodium protein, unknown function
PBANKA_0904000	1294.56	-1.20338	0.569601	-2.11267	0.0346287	0.287232	conserved Plasmodium protein, unknown function
PBANKA_1001600	1704.69	-1.20211	0.526072	-2.28507	0.0223088	0.223493	SET domain protein, putative
PBANKA_0303900	1729.92	-1.19638	0.602018	-1.98728	0.0468915	0.345049	pantothenate transporter
PBANKA_1219100	21788.4	-1.19532	0.511497	-2.33691	0.0194441	0.202111	inner membrane complex protein 1d
PBANKA_1428000	1069.21	-1.19491	0.542049	-2.20444	0.0274937	0.251057	conserved protein, unknown function
PBANKA_1405600	866.447	-1.19481	0.526164	-2.27079	0.0231599	0.228218	U3 small nucleolar RNA-associated protein 6, putative
PBANKA_0821200	25941.2	-1.19291	0.544853	-2.18941	0.0285671	0.256843	conserved Plasmodium protein, unknown function
PBANKA_0513000	1034.84	-1.19206	0.509933	-2.33768	0.0194037	0.202111	inner membrane complex protein 1m, putative
PBANKA_1418800	2406.18	-1.191	0.493066	-2.41549	0.0157139	0.174768	SNARE protein, putative
PBANKA_1336600	1772.92	-1.1905	0.578798	-2.05684	0.0397016	0.313477	conserved protein, unknown function
PBANKA_1336800	390.452	-1.1889	0.541444	-2.19579	0.0281067	0.254562	conserved Plasmodium protein, unknown function
PBANKA_0938200	1113.57	-1.18767	0.648678	-1.8309	0.067115	0.408292	conserved Plasmodium protein, unknown function
PBANKA_0705600	36860.7	-1.18349	0.530406	-2.23129	0.0256622	0.242682	conserved Plasmodium protein, unknown function
PBANKA_0305900	1261.91	-1.18298	0.576945	-2.05043	0.0403227	0.313707	conserved Plasmodium protein, unknown function
PBANKA_1365600	243.786	-1.18261	0.580147	-2.03847	0.0415034	0.319673	fam-a protein
PBANKA_0109300	345.382	-1.18106	0.53584	-2.20412	0.0275158	0.251057	SNARE associated Golgi protein, putative
PBANKA_0623300	1878.64	-1.18057	0.53748	-2.19648	0.0280573	0.254562	tryptophan-rich protein
PBANKA_0615300	36895.6	-1.17898	0.528771	-2.22966	0.0257703	0.243077	conserved Plasmodium protein, unknown function
PBANKA_0212800	1922.74	-1.17849	0.497122	-2.37062	0.0177582	0.190477	alpha/beta hydrolase, putative
PBANKA_1434600	17914.2	-1.17634	0.515136	-2.28356	0.0223976	0.223493	formin 2, putative
PBANKA_0722600	2789.22	-1.17394	0.5616	-2.09035	0.036586	0.297949	fam-b protein
PBANKA_1348400	1405.13	-1.17038	0.591946	-1.97718	0.0480215	0.34897	histone H3-like centromeric protein CSE4, putative
PBANKA_1212600	1001.23	-1.16884	0.611425	-1.91166	0.0559202	0.374072	male gamete fusion factor HAP2
PBANKA_1303900	18764.8	-1.16787	0.511467	-2.28337	0.0224083	0.223493	conserved Plasmodium protein, unknown function
PBANKA_0514000	1347.03	-1.16369	0.497283	-2.34009	0.0192789	0.201671	transcription elongation factor SPT4, putative
PBANKA_1114600	5411.6	-1.16293	0.493758	-2.35526	0.0185098	0.196124	pre-mRNA-splicing factor CWC2, putative
PBANKA_0600100	83.3957	-1.1606	0.588085	-1.97352	0.0484366	0.349922	PIR protein
PBANKA_0209100	543.795	-1.15971	0.524146	-2.21257	0.0269276	0.248819	thrombospondin-related sporozoite protein
PBANKA_0101500	9826.84	-1.15802	0.569299	-2.03411	0.0419405	0.322373	conserved Plasmodium protein, unknown function
PBANKA_1437700	38451.8	-1.15768	0.537036	-2.15569	0.0311078	0.271577	conserved Plasmodium protein, unknown function
PBANKA_1430700	3411.7	-1.15547	0.492095	-2.34807	0.018871	0.198475	conserved protein, unknown function
PBANKA_1137700	4191.63	-1.15293	0.575654	-2.00283	0.0451959	0.33782	cytochrome c oxidase subunit 2, putative
PBANKA_0501800	424.133	-1.15278	0.597825	-1.92829	0.0538192	0.36676	myosin essential light chain ELC, putative
PBANKA_1138900	16462.7	-1.15222	0.517255	-2.22757	0.025909	0.243077	conserved Plasmodium protein, unknown function
PBANKA_1342300	29037.9	-1.15212	0.504797	-2.28235	0.0224687	0.223643	conserved protein, unknown function
PBANKA_1318500	17293.1	-1.15211	0.516905	-2.22886	0.0258233	0.243077	conserved Plasmodium protein, unknown function
PBANKA_0927300	2722.18	-1.15175	0.514874	-2.23696	0.025289	0.240779	palmitoyltransferase DHHC3
PBANKA_1034500	56.7911	-1.15173	0.632942	-1.81965	0.0688128	0.410466	conserved protein, unknown function
PBANKA_1415200	19867	-1.15095	0.504627	-2.28079	0.0225608	0.224107	conserved protein, unknown function
PBANKA_1410950	855.495	-1.15061	0.554804	-2.07391	0.0380878	0.307133	apical ring associated protein 1
PBANKA_1401500	531.942	-1.15036	0.602935	-1.90794	0.0563994	0.374072	ATP synthase-associated protein, putative
PBANKA_1326300	2887.46	-1.15009	0.591102	-1.94567	0.0516948	0.359746	cytochrome c1 precursor, putative
PBANKA_1428600	1381.12	-1.14979	0.524082	-2.19391	0.028242	0.255318	SND2 domain-containing protein, putative
PBANKA_0520200	3021.93	-1.14736	0.64454	-1.78013	0.0750552	0.424606	ADP/ATP transporter on adenylate translocase, putative
PBANKA_0716900	1843.5	-1.14693	0.509581	-2.25074	0.0244021	0.236207	armadillo-domain containing rhoptry protein, putative
PBANKA_1001700	191.341	-1.14646	0.555899	-2.06235	0.0391748	0.311313	conserved Plasmodium protein, unknown function
PBANKA_0810000	574.259	-1.14393	0.505831	-2.26149	0.0237288	0.231051	mitochondrial carrier protein, putative
PBANKA_0314100	2122.87	-1.14383	0.51704	-2.21226	0.0269486	0.248819	conserved protein, unknown function
PBANKA_0911700	6085.66	-1.14209	0.560329	-2.03826	0.0415244	0.319673	subtilisin-like protease 2
PBANKA_1146261	309.644	-1.13276	0.538395	-2.10395	0.0353824	0.291521	PIR protein
PBANKA_1145200	12051.1	-1.12959	0.586209	-1.92695	0.0539863	0.36688	conserved Plasmodium protein, unknown function
PBANKA_1413600	634.202	-1.12708	0.602403	-1.87097	0.0613495	0.391572	serine/threonine protein kinase PK9, putative
PBANKA_1014800	8017.04	-1.127	0.524361	-2.14929	0.0316114	0.274206	ADP-dependent DNA helicase RecQ, putative
PBANKA_1107800	1385.57	-1.1246	0.520689	-2.15983	0.0307856	0.269894	longevity-assurance (LAG1) protein, putative
PBANKA_0932100	3686.88	-1.12185	0.50376	-2.22695	0.0259506	0.243077	palmitoyltransferase DHHC9
PBANKA_1240100	6167.27	-1.12142	0.56016	-2.00197	0.0452883	0.33782	conserved protein, unknown function
PBANKA_1032300	2343.09	-1.1188	0.571377	-1.95808	0.0502204	0.35474	CTP synthase, putative
PBANKA_0941400	685.596	-1.11874	0.578341	-1.9344	0.0530638	0.36413	centrin-4
PBANKA_0515200	544.327	-1.11871	0.556716	-2.00948	0.0444858	0.334542	MORN repeat-containing protein 1, putative
PBANKA_1225100	1482.33	-1.11793	0.498291	-2.24353	0.0248626	0.239722	conserved Plasmodium protein, unknown function
PBANKA_1323300	2662.49	-1.1158	0.503776	-2.21488	0.0267682	0.248375	pyridoxal 5'-phosphate synthase, putative
PBANKA_0932300	895.252	-1.11404	0.500234	-2.22704	0.0259445	0.243077	AP2 domain transcription factor, putative
PBANKA_1314900	10052.9	-1.11348	0.49225	-2.26202	0.0236961	0.231051	conserved Plasmodium protein, unknown function
PBANKA_0601100	6439.7	-1.1113	0.560081	-1.98418	0.0472356	0.345128	mitochondrial phosphate carrier protein, putative
PBANKA_0936600	351.439	-1.11035	0.537879	-2.06432	0.0389874	0.311313	conserved Plasmodium protein, unknown function
PBANKA_0110500	21539.3	-1.11021	0.503895	-2.20325	0.0275769	0.251149	leucine-rich repeat protein
PBANKA_1006300	860.656	-1.11001	0.516296	-2.14994	0.0315597	0.274206	perforin-like protein 1
PBANKA_0104100	3296.82	-1.10902	0.548148	-2.02321	0.0430518	0.32734	serine/threonine protein kinase, putative
PBANKA_1232600	10648.7	-1.10687	0.562073	-1.96927	0.0489219	0.350856	apicortin, putative
PBANKA_0418500	170.13	-1.10536	0.638404	-1.73144	0.0833726	0.449427	Plasmodium exported protein, unknown function
PBANKA_0707700	457.289	-1.10468	0.641846	-1.7211	0.0852332	0.4545	conserved Plasmodium protein, unknown function
PBANKA_1332700	756.043	-1.10336	0.663125	-1.66387	0.0961381	0.482846	duffy-binding protein
PBANKA_0310700	12924.4	-1.10203	0.524427	-2.10141	0.0356053	0.292647	conserved protein, unknown function
PBANKA_1229800	1554.31	-1.10174	0.504346	-2.1845	0.0289254	0.259591	enoyl-acyl carrier reductase
PBANKA_1318200	2927.04	-1.09955	0.597476	-1.84032	0.0657214	0.402472	iron sulfur cluster assembly protein, putative
PBANKA_1237600	7730.17	-1.09913	0.504533	-2.17851	0.0293684	0.263087	zinc finger protein, putative
PBANKA_0815700	8239.79	-1.09885	0.491639	-2.23508	0.025412	0.240779	major facilitator superfamily-related transporter, putative
PBANKA_1350400	1492.11	-1.09627	0.495727	-2.21143	0.027006	0.248819	conserved protein, unknown function
PBANKA_0312300	858.02	-1.09544	0.513024	-2.13527	0.0327393	0.279561	conserved Plasmodium protein, unknown function
PBANKA_1132900	572.797	-1.09434	0.579058	-1.88987	0.0587757	0.38231	regulator of chromosome condensation, putative
PBANKA_1109900	7237.84	-1.09262	0.494118	-2.21126	0.0270181	0.248819	stripes inner membrane complex protein, putative
PBANKA_1105700	1052.02	-1.09242	0.511481	-2.1358	0.0326959	0.279561	60S ribosomal subunit protein L24, putative
PBANKA_0905900	29624.2	-1.08772	0.501093	-2.1707	0.0299538	0.26496	AP2 domain transcription factor AP2-O
PBANKA_1221100	369.833	-1.08767	0.596424	-1.82365	0.0682052	0.410314	conserved protein, unknown function
PBANKA_1135700	3220.04	-1.0875	0.604247	-1.79975	0.0718994	0.417254	CUGBP Elav-like family member 1, putative
PBANKA_1360000	2092.73	-1.08737	0.495992	-2.19231	0.028357	0.255888	DNA topoisomerase 3, putative
PBANKA_1110200	15415	-1.08564	0.602366	-1.80229	0.0714995	0.417254	conserved Plasmodium protein, unknown function
PBANKA_0503800	3429.52	-1.08551	0.530765	-2.04518	0.0408367	0.316356	conserved Plasmodium protein, unknown function
PBANKA_1203800	8984.79	-1.08534	0.659839	-1.64485	0.0999999	0.492346	DnaJ protein, putative
PBANKA_0938500	4634.58	-1.08408	0.547382	-1.98049	0.0476489	0.346774	succinyl-CoA synthetase alpha subunit, putative
PBANKA_0515300	4866.75	-1.08393	0.528267	-2.05185	0.0401839	0.313531	conserved Plasmodium protein, unknown function
PBANKA_0307500	181.222	-1.08313	0.544053	-1.99086	0.0464967	0.343978	conserved protein, unknown function
PBANKA_1022300	3072.86	-1.08012	0.506957	-2.13059	0.0331225	0.28137	mannose-1-phosphate guanyltransferase, putative
PBANKA_1333700	20661.1	-1.08008	0.496237	-2.17653	0.0295156	0.263448	cGMP-specific 3',5'-cyclic phosphodiesterase delta
PBANKA_0405600	1181.52	-1.07925	0.54231	-1.99009	0.0465805	0.344081	microtubule-associated protein RP/EB family, putative
PBANKA_1314600	118.849	-1.07596	0.564028	-1.90764	0.0564373	0.374072	acetyl-CoA acetyltransferase, putative
PBANKA_0522200	4864.38	-1.07558	0.575017	-1.87052	0.0614122	0.391572	conserved Plasmodium protein, unknown function
PBANKA_1001400	9619.48	-1.0749	0.507995	-2.11597	0.0343474	0.286894	pre-mRNA-splicing factor CLF1, putative
PBANKA_0204600	2231.81	-1.073	0.529155	-2.02776	0.0425851	0.325728	photosensitized INA-labeled protein PHIL1
PBANKA_1325200	7425.49	-1.0725	0.525675	-2.04024	0.0413265	0.319147	meiotic nuclear division protein 1, putative
PBANKA_1449300	9935.6	-1.07064	0.500918	-2.13736	0.0325688	0.279395	upregulated in late gametocytes ULG8, putative
PBANKA_1130900	23656.9	-1.06884	0.560752	-1.90609	0.0566384	0.374072	large subunit rRNA methyltransferase, putative
PBANKA_1229900	20510.4	-1.06709	0.50881	-2.09722	0.0359742	0.294427	conserved protein, unknown function
PBANKA_1117100	6006.26	-1.06604	0.58478	-1.82298	0.0683068	0.410424	histone H3 variant, putative
PBANKA_1009200	22428.7	-1.06446	0.532366	-1.99948	0.045556	0.338473	conserved Plasmodium protein, unknown function
PBANKA_0623600	441.438	-1.06308	0.514542	-2.06607	0.0388218	0.311016	PIR protein
PBANKA_0304400	1842.2	-1.06261	0.506902	-2.09629	0.0360561	0.294607	merozoite surface protein 4/5
PBANKA_1225600	2944.99	-1.06188	0.524147	-2.02591	0.0427737	0.325728	alpha/beta hydrolase, putative
PBANKA_1024900	6821.75	-1.06132	0.607732	-1.74636	0.0807482	0.444521	DNA replication licensing factor MCM2, putative
PBANKA_0311500	2112.83	-1.06063	0.534295	-1.9851	0.0471336	0.345128	conserved Plasmodium protein, unknown function
PBANKA_1113100	350.322	-1.06055	0.517349	-2.04997	0.0403674	0.313707	GTP-binding protein, putative
PBANKA_0214500	1067.45	-1.0601	0.523123	-2.02648	0.0427154	0.325728	IMP1-like protein, putative
PBANKA_1325900	525.383	-1.06	0.570686	-1.85741	0.0632533	0.393994	conserved protein, unknown function
PBANKA_1319700	2058.65	-1.05801	0.500707	-2.11303	0.0345979	0.287232	AP2 domain transcription factor, putative
PBANKA_1116000	132.377	-1.05783	0.587392	-1.8009	0.0717187	0.417254	TRAP-like protein
PBANKA_1119200	2443.19	-1.05738	0.526333	-2.00895	0.0445422	0.334542	secreted ookinete protein 25
PBANKA_0601800	178.611	-1.05638	0.606299	-1.74234	0.0814491	0.445977	DNA/RNA-binding protein, putative
PBANKA_1010700	409.862	-1.0543	0.553089	-1.9062	0.056624	0.374072	queuine tRNA-ribosyltransferase, putative
PBANKA_0907100	29282.5	-1.05404	0.515545	-2.04451	0.0409032	0.316374	inner membrane complex protein 1b
PBANKA_1116900	1054.67	-1.05367	0.510875	-2.06248	0.0391623	0.311313	conserved Plasmodium protein, unknown function
PBANKA_0910900	845.473	-1.0532	0.566671	-1.85858	0.0630864	0.393452	sporozoite surface protein essential for liver stage development
PBANKA_0812900	15926.6	-1.05304	0.495831	-2.12379	0.0336879	0.284701	conserved Plasmodium protein, unknown function
PBANKA_1453500	1000.5	-1.05249	0.575532	-1.82872	0.0674409	0.408611	HD superfamily phosphohydrolase protein, putative
PBANKA_0907200	2650.52	-1.05167	0.493798	-2.12976	0.0331916	0.281471	EELM2 domain-containing protein, putative
PBANKA_0828800	3135.62	-1.04928	0.495907	-2.11588	0.0343551	0.286894	cytochrome c oxidase subunit 6B, putative
PBANKA_0512300	335.155	-1.04841	0.535776	-1.9568	0.0503711	0.355048	RING zinc finger protein, putative
PBANKA_1350200	895.324	-1.04808	0.562652	-1.86275	0.0624973	0.391572	conserved Plasmodium protein, unknown function
PBANKA_0306900	13699.6	-1.04591	0.515731	-2.02801	0.0425588	0.325728	Sec61-gamma subunit of protein translocation complex, putative
PBANKA_1312200	2061.31	-1.0457	0.517432	-2.02094	0.0432864	0.328616	ubiquitin-protein ligase, putative
PBANKA_1133600	161.949	-1.04451	0.664774	-1.57123	0.116129	0.51968	dynein light chain, putative
PBANKA_0610200	11476.3	-1.04148	0.562395	-1.85187	0.0640442	0.396426	DNA replication licensing factor MCM5, putative
PBANKA_0711200	7173.19	-1.04107	0.500727	-2.07912	0.0376065	0.304748	conserved protein, unknown function
PBANKA_0912400	143.881	-1.04046	0.554649	-1.87589	0.0606709	0.390242	conserved Plasmodium protein, unknown function
PBANKA_0100500	934.865	-1.0391	0.563382	-1.8444	0.0651254	0.401593	PIR protein
PBANKA_0929700	2549.1	-1.03741	0.571033	-1.81672	0.0692606	0.410466	haloacid dehalogenase-like hydrolase, putative
PBANKA_1462900	2196.06	-1.03701	0.587906	-1.7639	0.0777482	0.433332	rRNA-processing protein FCF2, putative
PBANKA_1461000	297.134	-1.03513	0.562552	-1.84007	0.0657581	0.402472	methyltransferase, putative
PBANKA_0510600	684.906	-1.03428	0.597821	-1.73008	0.0836157	0.44947	cell division cycle protein 20 homolog
PBANKA_0913600	1211.08	-1.03425	0.594335	-1.74018	0.0818273	0.445977	conserved Plasmodium protein, unknown function
PBANKA_0304200	133.346	-1.03189	0.572942	-1.80104	0.0716961	0.417254	DNA-directed RNA polymerase III subunit RPC10, putative
PBANKA_1346300	11480.6	-1.03076	0.528446	-1.95055	0.0511103	0.357502	CPW-WPC family protein
PBANKA_0701900	120.526	-1.03029	0.638351	-1.614	0.106528	0.505164	GPI-anchored micronemal antigen, putative
PBANKA_0101800	10677.7	-1.03019	0.5735	-1.79632	0.0724439	0.419425	conserved Plasmodium protein, unknown function
PBANKA_1413800	280.045	-1.02972	0.518792	-1.98484	0.0471626	0.345128	conserved protein, unknown function
PBANKA_1445800	3038.33	-1.02939	0.501772	-2.05151	0.0402174	0.313531	ras-related protein Rab-2, putative
PBANKA_1207800	1286.43	-1.02876	0.538559	-1.91021	0.056106	0.374072	metalloprotease, putative
PBANKA_0407200	3370.13	-1.02809	0.55156	-1.86396	0.0623273	0.391572	dual specificity protein phosphatase
PBANKA_0701600	1304.99	-1.02741	0.500562	-2.05252	0.0401195	0.313531	coiled-coil domain-containing protein 124, putative
PBANKA_1423700	17898.4	-1.02696	0.528791	-1.9421	0.0521256	0.360023	GDP-mannose 4,6-dehydratase, putative
PBANKA_1210700	3030.14	-1.02619	0.571457	-1.79575	0.072535	0.41946	cytochrome b-c1 complex subunit 7, putative
PBANKA_1115000	43252.8	-1.02436	0.50542	-2.02675	0.0426881	0.325728	conserved protein, unknown function
PBANKA_1400100	394.285	-1.02419	0.538512	-1.90189	0.0571862	0.377184	PIR protein
PBANKA_1432900	1930.4	-1.02243	0.49828	-2.05192	0.0401779	0.313531	GTP-binding protein EngA, putative
PBANKA_0903800	59286.5	-1.02098	0.567998	-1.7975	0.0722563	0.418832	serine/threonine protein kinase, putative
PBANKA_1218300	10804.1	-1.02031	0.518481	-1.96789	0.0490803	0.351481	CPW-WPC family protein
PBANKA_0803900	51.1926	-1.02006	0.665548	-1.53266	0.125359	0.53866	conserved Plasmodium protein, unknown function
PBANKA_0620700	1128.89	-1.01848	0.541221	-1.88182	0.0598606	0.387095	conserved Plasmodium protein, unknown function
PBANKA_1245100	1811.42	-1.01821	0.568132	-1.7922	0.0731003	0.420345	conserved Plasmodium protein, unknown function
PBANKA_1402400	2141.3	-1.01665	0.584181	-1.74029	0.0818076	0.445977	conserved protein, unknown function
PBANKA_0516400	717.861	-1.0156	0.544293	-1.8659	0.062055	0.391572	conserved protein, unknown function
PBANKA_1110600	8323.4	-1.01495	0.591495	-1.71591	0.0861782	0.457044	conserved Plasmodium protein, unknown function
PBANKA_0703300	15416.5	-1.0148	0.53527	-1.89586	0.0579788	0.380882	conserved Plasmodium protein, unknown function
PBANKA_1346200	1943.21	-1.01291	0.505093	-2.00539	0.0449213	0.336567	signal peptidase complex catalytic subunit SEC11, putative
PBANKA_0307800	11885.1	-1.01002	0.501821	-2.01271	0.0441447	0.33359	conserved Plasmodium protein, unknown function
PBANKA_0105100	18396.8	-1.00996	0.548798	-1.84031	0.065723	0.402472	conserved Plasmodium protein, unknown function
PBANKA_1327800	1049.47	-1.0082	0.517518	-1.94814	0.0513983	0.358696	zinc finger protein, putative
PBANKA_1456900	12176.4	-1.00791	0.600537	-1.67835	0.0932793	0.476631	translation initiation factor SUI1, putative
PBANKA_1037400	218.088	-1.00691	0.573998	-1.7542	0.0793967	0.439537	conserved Plasmodium protein, unknown function
PBANKA_MIT01700	26.0278	-1.00606	0.665546	-1.51162	0.13063	0.54636	unspecified product
PBANKA_1450800	1757.4	-1.00505	0.561361	-1.79038	0.0733928	0.420962	conserved Plasmodium protein, unknown function
PBANKA_0214100	153.066	-1.00499	0.539785	-1.86184	0.0626261	0.391572	conserved protein, unknown function
PBANKA_1002100	9580.3	-1.00313	0.533076	-1.88177	0.0598673	0.387095	6-cysteine protein P36
PBANKA_0105000	1385.46	-1.00305	0.515738	-1.94488	0.0517891	0.359894	ubiquitin-conjugating enzyme E2 PEX4, putative
PBANKA_0602900	1777.39	-1.00203	0.553971	-1.80881	0.0704806	0.414884	conserved Plasmodium protein, unknown function
PBANKA_0709300	19.1081	1.00198	0.686862	1.45877	0.144627	0.565538	ribosomal RNA small subunit methyltransferase NEP1, putative
PBANKA_0610800	3100.38	1.00218	0.5373	1.86522	0.0621505	0.391572	eukaryotic translation initiation factor eIF2A, putative
PBANKA_0813900	727.077	1.00269	0.535224	1.87341	0.0610123	0.390479	26S proteasome regulatory subunit RPN8, putative
PBANKA_0208800	17576.8	1.00333	0.549278	1.82664	0.0677546	0.408611	ubiquitin carboxyl-terminal hydrolase 1, putative
PBANKA_1246900	17.6368	1.00458	0.696635	1.44204	0.149291	0.572862	PIR protein, pseudogene
PBANKA_1101800	286.937	1.00699	0.531385	1.89504	0.0580874	0.380932	vacuolar protein sorting-associated protein 11, putative
PBANKA_1029100	69.3817	1.00727	0.618364	1.62892	0.103329	0.498752	conserved Plasmodium protein, unknown function
PBANKA_0411600	809.294	1.00727	0.519011	1.94075	0.0522886	0.360023	conserved Plasmodium protein, unknown function
PBANKA_0830200	10638.5	1.00735	0.503943	1.99894	0.0456152	0.338473	high molecular weight rhoptry protein 2
PBANKA_1143200	334.136	1.00743	0.600596	1.67739	0.0934659	0.476631	conserved Plasmodium protein, unknown function
PBANKA_1240900	62.2783	1.00761	0.600816	1.67706	0.0935304	0.476631	conserved Plasmodium protein, unknown function
PBANKA_0309900	187.872	1.008	0.567612	1.77586	0.0757562	0.425756	conserved protein, unknown function
PBANKA_1334000	885.975	1.00866	0.502057	2.00906	0.044531	0.334542	conserved Plasmodium protein, unknown function
PBANKA_0911900	239.026	1.00873	0.526082	1.91743	0.0551827	0.372134	conserved Plasmodium protein, unknown function
PBANKA_1220700	431.867	1.00951	0.574642	1.75677	0.0789575	0.43809	conserved protein, unknown function
PBANKA_1141200	36.6922	1.00974	0.63928	1.5795	0.114222	0.516778	ubiquitin-activating enzyme, putative
PBANKA_1235700	399.679	1.01034	0.563238	1.7938	0.0728451	0.419775	conserved Plasmodium protein, unknown function
PBANKA_1414700	414.379	1.0111	0.549163	1.84116	0.0655986	0.402472	ADP-ribosylation factor, putative
PBANKA_0212200	1237.55	1.01206	0.509088	1.98799	0.0468124	0.345049	conserved Plasmodium protein, unknown function
PBANKA_0508900	1199.28	1.01521	0.586231	1.73176	0.0833167	0.449427	conserved protein, unknown function
PBANKA_1003000	96.546	1.01528	0.60211	1.68621	0.0917562	0.472396	liver specific protein 2
PBANKA_0919000	1293.07	1.01877	0.528758	1.92673	0.0540133	0.36688	26S proteasome regulatory subunit RPN7, putative
PBANKA_1014300	569.533	1.02118	0.544757	1.87457	0.0608524	0.39039	autophagy protein 5, putative
PBANKA_0703200	618.008	1.02134	0.518512	1.96975	0.048867	0.350856	ribosomal protein L21, apicoplast, putative
PBANKA_0513700	172.954	1.02454	0.56836	1.80263	0.0714465	0.417254	conserved Plasmodium protein, unknown function
PBANKA_0621200	371.217	1.02477	0.522466	1.96141	0.0498307	0.353769	metallo-hydrolase/oxidoreductase, putative
PBANKA_0903900	416.796	1.02481	0.515758	1.98701	0.0469217	0.345049	coatomer subunit gamma, putative
PBANKA_1309300	321.294	1.02513	0.599778	1.70918	0.0874173	0.460155	conserved Plasmodium protein, unknown function
PBANKA_0931400	173.004	1.02667	0.56574	1.81474	0.0695634	0.410466	dolichyl-diphosphooligosaccharide--protein glycosyltransferase subunit STT3, putative
PBANKA_1117400	1065.07	1.02669	0.57717	1.77884	0.0752665	0.424606	conserved protein, unknown function
PBANKA_1330400	72.5094	1.02682	0.600169	1.71089	0.0871018	0.459476	DNA-3-methyladenine glycosylase, putative
PBANKA_1442900	253.302	1.02732	0.542729	1.89289	0.0583729	0.381076	conserved Plasmodium protein, unknown function
PBANKA_1040561	59.7598	1.0276	0.603041	1.70402	0.0883766	0.463718	PIR protein
PBANKA_1316700	105.818	1.02851	0.650198	1.58184	0.113685	0.514971	conserved Plasmodium protein, unknown function
PBANKA_0620500	215.876	1.03047	0.568462	1.81274	0.0698723	0.411795	tRNAHis guanylyltransferase, putative
PBANKA_0608900	575.98	1.03102	0.532514	1.93614	0.0528502	0.36317	general transcription factor 3C polypeptide 5, putative
PBANKA_0509100	385.613	1.03398	0.515663	2.00514	0.0449484	0.336567	conserved Plasmodium protein, unknown function
PBANKA_1327400	2267.35	1.03472	0.546464	1.89348	0.058294	0.381076	YL1 nuclear protein, putative
PBANKA_1300081	62.5431	1.03689	0.60732	1.70732	0.0877626	0.461479	PIR protein, pseudogene
PBANKA_0808200	1392.2	1.04175	0.50355	2.06882	0.0385629	0.309445	proteasome subunit alpha type-3, putative
PBANKA_1339100	505.679	1.04394	0.614678	1.69835	0.0894413	0.467314	protein BCP1, putative
PBANKA_0931000	475.98	1.04719	0.54225	1.9312	0.0534583	0.365311	conserved Plasmodium membrane protein, unknown function
PBANKA_0511000	36.2526	1.05029	0.635181	1.65353	0.0982221	0.488417	biotin--protein ligase 1
PBANKA_0932400	3411.7	1.05056	0.540799	1.9426	0.0520643	0.360023	berghepain-2
PBANKA_0939200	282.816	1.05203	0.541929	1.94127	0.0522253	0.360023	pescadillo homolog, putative
PBANKA_0802700	6012.76	1.05272	0.542484	1.94055	0.0523124	0.360023	mRNA cap guanine-N7 methyltransferase, putative
PBANKA_1218800	982.874	1.05434	0.508709	2.07257	0.0382124	0.307635	ABC transporter I family member 1, putative
PBANKA_1316000	173.376	1.05468	0.534896	1.97175	0.0486387	0.350355	DER1-like protein, putative
PBANKA_0315410	334.302	1.05619	0.5533	1.9089	0.0562755	0.374072	ribonuclease P
PBANKA_0106100	611.009	1.0569	0.529219	1.99709	0.0458152	0.339446	4-hydroxybenzoate polyprenyltransferase, putative
PBANKA_1203000	80.6097	1.05691	0.581099	1.81882	0.0689394	0.410466	conserved protein, unknown function
PBANKA_0104200	501.461	1.05989	0.567356	1.86813	0.0617444	0.391572	calcium-binding protein, putative
PBANKA_1461900	48.9587	1.0612	0.616815	1.72046	0.0853495	0.4545	conserved Plasmodium protein, unknown function
PBANKA_0705700	247.446	1.06613	0.545182	1.95555	0.0505177	0.355065	conserved Plasmodium protein, unknown function
PBANKA_1306700	75.2102	1.06626	0.587448	1.81508	0.0695122	0.410466	conserved Plasmodium protein, unknown function
PBANKA_1019560	31.1795	1.06706	0.684659	1.55852	0.11911	0.526601	small nucleolar RNA snoR24
PBANKA_1203600	34.4426	1.06933	0.655718	1.63078	0.102937	0.498201	conserved Plasmodium protein, unknown function
PBANKA_0700900	233.637	1.07281	0.535961	2.00166	0.0453216	0.33782	reticulocyte binding protein, putative
PBANKA_0700541	271.965	1.07778	0.546606	1.97176	0.0486366	0.350355	PIR protein
PBANKA_0207500	2313.43	1.07836	0.523823	2.05863	0.0395295	0.313431	cyclin-dependent kinases regulatory subunit, putative
PBANKA_0814200	4833.84	1.07866	0.510188	2.11424	0.0344945	0.287085	elongation factor 1-beta, putative
PBANKA_0938050	11.3734	1.07928	0.697071	1.54831	0.121548	0.532328	small nucleolar RNA snoR07
PBANKA_1030800	66.6674	1.08008	0.591477	1.82607	0.0678392	0.408611	methyltransferase, putative
PBANKA_1332900	129.972	1.08074	0.576911	1.87332	0.0610247	0.390479	mediator of RNA polymerase II transcription subunit 6, putative
PBANKA_1204700	110.409	1.08712	0.602721	1.80369	0.0712801	0.417254	conserved Plasmodium protein, unknown function
PBANKA_1239600	547.48	1.08732	0.556001	1.95561	0.0505108	0.355065	ubiquitin fusion degradation protein 1, putative
PBANKA_0209400	1261.07	1.09613	0.581563	1.8848	0.0594563	0.385957	L-seryl-tRNA(Sec) kinase, putative
PBANKA_1034600	342.164	1.0979	0.518754	2.11641	0.03431	0.286894	conserved Plasmodium protein, unknown function
PBANKA_0211900	598.632	1.09905	0.514323	2.1369	0.0326065	0.279395	cation transporting ATPase, putative
PBANKA_0918700	247.367	1.10111	0.535834	2.05496	0.0398832	0.313531	A/G-specific adenine glycosylase, putative
PBANKA_1300600	401.845	1.10248	0.515315	2.13943	0.0324007	0.278601	bromodomain protein, putative
PBANKA_1141300	138.413	1.10326	0.561595	1.9645	0.0494717	0.352746	aminomethyltransferase, mitochondrial
PBANKA_1230700	276.771	1.10574	0.524084	2.10985	0.034871	0.288755	protein phosphatase, putative
PBANKA_0833600	1253.65	1.10599	0.515698	2.14464	0.0319814	0.276443	importin alpha re-exporter, putative
PBANKA_0202100	41.5913	1.10826	0.632258	1.75286	0.0796255	0.43986	conserved protein, unknown function
PBANKA_1221400	296.937	1.113	0.518555	2.14634	0.0318456	0.275753	protein transport protein USE1, putative
PBANKA_0523500	132.532	1.11397	0.610016	1.82614	0.067829	0.408611	AP-4 complex subunit sigma, putative
PBANKA_0407550	32.5378	1.11403	0.6949	1.60316	0.1089	0.50735	small nucleolar RNA Me18S-Um1356
PBANKA_0316100	698.852	1.11463	0.581385	1.9172	0.055212	0.372134	Plasmodium exported protein, unknown function
PBANKA_1324600	132.05	1.1191	0.608159	1.84015	0.0657464	0.402472	apicoplast ribosomal protein S10 precursor, putative
PBANKA_0820400	44.1608	1.12394	0.619167	1.81525	0.0694853	0.410466	major facilitator superfamily domain-containing protein, putative
PBANKA_1241600	187.868	1.12534	0.574079	1.96026	0.049966	0.354219	conserved Plasmodium protein, unknown function
PBANKA_1104800	312.999	1.12784	0.548784	2.05517	0.0398628	0.313531	actin-like protein, putative
PBANKA_1115500	582.634	1.1294	0.539456	2.09359	0.0362964	0.29608	NLI interacting factor-like phosphatase
PBANKA_0103500	199.12	1.13211	0.573494	1.97406	0.0483752	0.349922	RAP protein, putative
PBANKA_1116200	479.045	1.13305	0.51387	2.20494	0.0274584	0.251057	ras GTPAse, putative
PBANKA_1400061	197.124	1.13781	0.531788	2.13959	0.0323876	0.278601	PIR protein
PBANKA_1019310	38.1738	1.13958	0.66918	1.70294	0.0885784	0.464283	small nucleolar RNA snoR31
PBANKA_0314600	527.67	1.141	0.555724	2.05318	0.0400555	0.313531	conserved Plasmodium protein, unknown function
PBANKA_0715100	171.966	1.14122	0.553026	2.06359	0.0390562	0.311313	ubiquitin, putative
PBANKA_0616300	81.8291	1.14379	0.576759	1.98313	0.0473526	0.345128	conserved Plasmodium protein, unknown function
PBANKA_0505300	308.983	1.15743	0.533915	2.16781	0.0301729	0.265942	conserved Plasmodium protein, unknown function
PBANKA_0513500	436.906	1.15897	0.610767	1.89756	0.0577544	0.379915	conserved Plasmodium protein, unknown function
PBANKA_0605400	171.378	1.16219	0.536639	2.16569	0.0303349	0.266893	conserved Plasmodium protein, unknown function
PBANKA_1211700	848.623	1.16326	0.512603	2.26933	0.0232486	0.228634	conserved Plasmodium protein, unknown function
PBANKA_1463500	918.673	1.16582	0.521143	2.23704	0.0252838	0.240779	translation initiation factor eIF-2B subunit beta, putative
PBANKA_1443100	446.069	1.16648	0.550163	2.12025	0.0339851	0.28623	conserved Plasmodium protein, unknown function
PBANKA_0700031	29.3174	1.16958	0.67173	1.74115	0.0816576	0.445977	PIR protein
PBANKA_1124400	106.47	1.17505	0.571933	2.05452	0.0399252	0.313531	conserved Plasmodium protein, unknown function
PBANKA_0508200	137.305	1.17874	0.572882	2.05756	0.0396321	0.313431	conserved Plasmodium protein, unknown function
PBANKA_0814500	98.8846	1.18489	0.563955	2.10103	0.035638	0.292647	protease, putative
PBANKA_0208100	2841.69	1.19485	0.523011	2.28456	0.0223388	0.223493	heptatricopeptide repeat and RAP domain-containing protein, putative
PBANKA_1111400	888.966	1.19812	0.551818	2.17123	0.0299138	0.26496	inositol-3-phosphate synthase, putative
PBANKA_0514700	46.5823	1.20615	0.632767	1.90615	0.0566303	0.374072	RNA methyltransferase, putative
PBANKA_0103100	376.114	1.20977	0.52711	2.29509	0.0217277	0.220273	conserved Plasmodium protein, unknown function
PBANKA_0514500	1983.52	1.21059	0.50688	2.38832	0.0169254	0.183681	26S proteasome regulatory subunit RPN9, putative
PBANKA_1342600	400.586	1.21097	0.556824	2.17479	0.029646	0.263717	conserved Plasmodium protein, unknown function
PBANKA_1203400	1069.57	1.21132	0.536519	2.25775	0.0239614	0.232856	U3 small nucleolar RNA-associated protein 25, putative
PBANKA_1203300	83.4181	1.21347	0.572974	2.11785	0.0341878	0.286894	methionine--tRNA ligase, putative
PBANKA_0909700	44.6846	1.21646	0.620042	1.9619	0.0497741	0.353769	VPS9 domain-containing protein, putative
PBANKA_0408500	346.917	1.21647	0.58452	2.08114	0.0374212	0.303747	parasite-infected erythrocyte surface protein
PBANKA_1104700	849.743	1.22277	0.512217	2.38722	0.0169764	0.18383	trafficking protein particle complex subunit 8, putative
PBANKA_1121300	703.925	1.23002	0.536377	2.2932	0.0218363	0.220918	conserved protein, unknown function
PBANKA_1102500	418.049	1.23184	0.571701	2.1547	0.0311853	0.271577	DnaJ protein, putative
PBANKA_1038100	234.026	1.23337	0.54183	2.27631	0.0228272	0.225843	DNA-directed RNA polymerase II subunit RPB4, putative
PBANKA_1140800	698.956	1.24511	0.58654	2.12281	0.0337698	0.284904	conserved Plasmodium protein, unknown function
PBANKA_0918100	2280.09	1.24526	0.554803	2.2445	0.0248001	0.239588	60S ribosomal protein L38, putative
PBANKA_0413600	111.112	1.24821	0.574159	2.17398	0.0297063	0.263717	zinc finger protein, putative
PBANKA_1218100	754.183	1.2599	0.51732	2.43544	0.0148736	0.168465	oocyst capsule protein Cap380
PBANKA_1101300	3513.5	1.26058	0.50106	2.51583	0.0118752	0.14775	skeleton-binding protein 1
PBANKA_1236000	35.425	1.2707	0.671363	1.89272	0.058395	0.381076	conserved protein, unknown function
PBANKA_1125000	45.7927	1.27185	0.621579	2.04617	0.0407399	0.316103	conserved Plasmodium protein, unknown function
PBANKA_1223500	2435.61	1.27538	0.558457	2.28375	0.0223861	0.223493	DNA helicase PSH3, putative
PBANKA_1102200	1793.79	1.27645	0.59569	2.14282	0.0321277	0.277221	merozoite surface protein 8
PBANKA_1463800	99.8294	1.2818	0.588904	2.17658	0.0295118	0.263448	conserved protein, unknown function
PBANKA_0207200	611.74	1.28811	0.547559	2.35246	0.0186497	0.196761	V-type proton ATPase subunit C, putative
PBANKA_0001601	14.694	1.29222	0.693017	1.86463	0.0622327	0.391572	fam-a protein
PBANKA_1139600	47.1954	1.29353	0.652211	1.9833	0.0473334	0.345128	conserved Plasmodium protein, unknown function
PBANKA_0305200	1618.78	1.29482	0.532144	2.43321	0.0149655	0.168625	conserved Plasmodium protein, unknown function
PBANKA_0706200	119.713	1.29857	0.579817	2.23963	0.0251152	0.240779	nucleoside transporter 2, putative
PBANKA_0101000	377.541	1.30227	0.558798	2.33048	0.0197806	0.204745	MYND-type zinc finger protein, putative
PBANKA_1343750	621.419	1.31123	0.505462	2.59413	0.00948304	0.127658	Plasmodium RNA of unknown function RUF1
PBANKA_1301200	9.59616	1.31136	0.696671	1.88233	0.0597914	0.387095	mediator of RNA polymerase II transcription subunit 31, putative
PBANKA_0210900	123.452	1.3117	0.552681	2.37335	0.0176277	0.189632	dolichyl-diphosphooligosaccharide--protein glycosyltransferase subunit OST2, putative
PBANKA_1439900	856.926	1.31172	0.516759	2.53835	0.0111375	0.142531	conserved Plasmodium protein, unknown function
PBANKA_0835800	172.957	1.31194	0.543334	2.4146	0.0157523	0.174801	U2 small nuclear ribonucleoprotein B'', putative
PBANKA_1419400	55.7955	1.31938	0.619231	2.13068	0.0331156	0.28137	conserved Plasmodium protein, unknown function
PBANKA_1117200	515.349	1.33016	0.507606	2.62046	0.00878124	0.121191	conserved Plasmodium protein, unknown function
PBANKA_0315420	40.7696	1.33612	0.647806	2.06253	0.0391574	0.311313	Plasmodium RNA of unknown function RUF2
PBANKA_1402100	216.709	1.33781	0.532922	2.51033	0.0120619	0.148945	conserved Plasmodium protein, unknown function
PBANKA_0822400	96.6927	1.3414	0.59984	2.23626	0.0253349	0.240779	conserved Plasmodium protein, unknown function
PBANKA_0814700	398.142	1.34893	0.546203	2.46964	0.0135248	0.158841	conserved Plasmodium protein, unknown function
PBANKA_0707900	155.664	1.34984	0.541304	2.49367	0.0126428	0.152844	thrombospondin-related protein 1
PBANKA_0110600	158.401	1.36071	0.600066	2.2676	0.0233534	0.228752	transmembrane protein 234, putative
PBANKA_0832600	776.383	1.3733	0.51525	2.66532	0.0076916	0.112787	proteasome subunit beta type-6, putative
PBANKA_1440500	1493.56	1.37485	0.513409	2.67788	0.00740895	0.109955	conserved Plasmodium protein, unknown function
PBANKA_0622600	904.829	1.37558	0.501918	2.74065	0.00613184	0.0956062	conserved Plasmodium protein, unknown function
PBANKA_0506400	364.773	1.37679	0.55234	2.49265	0.0126792	0.152844	conserved Plasmodium protein, unknown function
PBANKA_0216801	56.2825	1.3768	0.620141	2.22014	0.0264096	0.245973	reticulocyte binding protein, putative
PBANKA_1135000	1306.61	1.37875	0.548352	2.51436	0.0119249	0.147994	YOP1-like protein, putative
PBANKA_0410300	8070.58	1.38047	0.623215	2.21507	0.026755	0.248375	26S proteasome regulatory subunit RPN12, putative
PBANKA_0822300	178.649	1.38304	0.540352	2.55951	0.0104819	0.137263	NifU-like scaffold protein
PBANKA_1438800	1623.17	1.38336	0.568865	2.43179	0.0150246	0.168625	50S ribosomal protein L24, putative
PBANKA_1450600	832.905	1.38532	0.521977	2.65398	0.0079548	0.114936	vesicle transport v-SNARE protein VTI1, putative
PBANKA_1139900	601.192	1.38966	0.532256	2.61088	0.00903094	0.122916	reticulon-like protein, putative
PBANKA_1351200	1344.08	1.39104	0.580661	2.39561	0.0165926	0.180866	zinc finger protein, putative
PBANKA_1239300	65.169	1.39352	0.590476	2.35999	0.0182755	0.194478	conserved Plasmodium protein, unknown function
PBANKA_1300071	42.3517	1.40108	0.648215	2.16144	0.0306615	0.269286	PIR protein, pseudogene
PBANKA_0500700	341.315	1.41254	0.624049	2.2635	0.0236046	0.230754	fam-a protein
PBANKA_0921800	561.874	1.41579	0.529049	2.67611	0.00744816	0.110201	steryl ester hydrolase, putative
PBANKA_1219700	273.23	1.42608	0.564472	2.5264	0.0115238	0.146335	glutaredoxin-like protein
PBANKA_1106600	89.6915	1.42794	0.60828	2.3475	0.0188999	0.198475	conserved protein, unknown function
PBANKA_1145900	8922.58	1.4284	0.5535	2.58066	0.00986117	0.130959	membrane associated histidine-rich protein 1b
PBANKA_1118700	341.454	1.4318	0.529284	2.70516	0.00682721	0.104141	acyl-CoA synthetase, putative
PBANKA_1229300	720.499	1.43352	0.537703	2.666	0.00767588	0.112787	conserved Plasmodium protein, unknown function
PBANKA_1210000	105.248	1.43594	0.585611	2.45203	0.0142052	0.164293	heptatricopeptide repeat-containing protein, putative
PBANKA_0604000	154.945	1.44569	0.577172	2.50479	0.0122526	0.149798	conserved Plasmodium protein, unknown function
PBANKA_1451900	637.752	1.45712	0.554233	2.62907	0.00856188	0.119842	conserved Plasmodium protein, unknown function
PBANKA_0833400	576.581	1.46979	0.557027	2.63863	0.00832416	0.117854	apicoplast ribosomal protein S6, putative
PBANKA_0313000	201.386	1.48008	0.531448	2.78499	0.00535298	0.0867569	conserved Plasmodium protein, unknown function
PBANKA_0827200	326.993	1.48107	0.554939	2.66889	0.00761024	0.112262	monocarboxylate transporter, putative
PBANKA_0612600	788.319	1.49736	0.534039	2.80384	0.00504986	0.0838834	PP-loop family protein, putative
PBANKA_1200061	84.0652	1.49851	0.578143	2.59194	0.00954356	0.128123	PIR protein
PBANKA_0832200	1755.48	1.49965	0.516216	2.90507	0.00367166	0.0690468	PUB domain-containing protein, putative
PBANKA_1100850	11.2811	1.50269	0.697453	2.15454	0.031198	0.271577	PIR protein, pseudogene
PBANKA_0316941	27.6196	1.50986	0.675209	2.23614	0.0253429	0.240779	PIR protein
PBANKA_1111800	118.491	1.51449	0.560136	2.70379	0.00685546	0.10425	glutathione synthetase
PBANKA_0809200	134.642	1.52461	0.559355	2.72565	0.00641752	0.0991196	ribosomal protein L35, apicoplast, putative
PBANKA_0612500	155.776	1.53592	0.547875	2.80341	0.0050565	0.0838834	mediator of RNA polymerase II transcription subunit 8, putative
PBANKA_1017100	656.001	1.54774	0.525994	2.94251	0.00325561	0.0634008	DNA mismatch repair protein MSH2, putative
PBANKA_1347100	120.466	1.55257	0.621576	2.49779	0.0124969	0.15203	trafficking protein particle complex subunit 2, putative
PBANKA_1464400	143.149	1.55652	0.548346	2.83857	0.00453167	0.0786181	conserved Plasmodium protein, unknown function
PBANKA_1418700	192.329	1.57035	0.561308	2.79766	0.00514748	0.0848004	microsomal signal peptidase, putative
PBANKA_0316921	45.687	1.57189	0.627001	2.50699	0.0121765	0.149765	fam-b protein, pseudogene
PBANKA_1319600	272.675	1.58501	0.530865	2.98572	0.00282914	0.0571409	polyprenol reductase, putative
PBANKA_0210800	233.638	1.58587	0.531165	2.98565	0.00282979	0.0571409	conserved Plasmodium protein, unknown function
PBANKA_0415900	116.931	1.58982	0.607663	2.61628	0.00888942	0.122341	conserved protein, unknown function
PBANKA_0835700	364.513	1.62096	0.56176	2.8855	0.00390787	0.0715764	conserved Plasmodium protein, unknown function
PBANKA_0921900	164.183	1.63889	0.566461	2.89321	0.0038132	0.0705559	WD repeat-containing protein, putative
PBANKA_0112600	1001	1.65585	0.5294	3.12778	0.00176132	0.0425393	fam-b protein
PBANKA_0937750	48.2249	1.66491	0.643712	2.58642	0.00969799	0.12949	small nucleolar RNA snoR12
PBANKA_0215700	123.324	1.67131	0.552771	3.0235	0.00249865	0.0535254	PIR protein
PBANKA_1219400	112.825	1.67752	0.588807	2.84902	0.00438548	0.0766215	protein SCO1, putative
PBANKA_0201360	88.9258	1.67762	0.58064	2.88925	0.00386158	0.0709926	PIR protein, pseudogene
PBANKA_0941300	373.116	1.68495	0.515179	3.2706	0.0010732	0.031474	translocon component PTEX88
PBANKA_0916500	84.3882	1.68654	0.581306	2.90129	0.00371628	0.0693552	conserved Plasmodium protein, unknown function
PBANKA_0913500	72.4104	1.68915	0.600764	2.81168	0.00492842	0.0831586	PQ-loop repeat-containing protein
PBANKA_0808500	62.5834	1.71385	0.647482	2.64694	0.00812237	0.11608	conserved Plasmodium protein, unknown function
PBANKA_1357400	44.9225	1.71464	0.670216	2.55833	0.0105175	0.137263	U6 snRNA phosphodiesterase, putative
PBANKA_0106950	100.242	1.73366	0.604295	2.86889	0.00411909	0.0737991	sorting assembly machinery 50 kDa subunit, putative
PBANKA_0008201	18.4335	1.73623	0.685973	2.53104	0.0113725	0.144787	PIR protein
PBANKA_1243200	167.331	1.76637	0.594098	2.9732	0.00294714	0.0587878	conserved Plasmodium protein, unknown function
PBANKA_1400051	248.7	1.76711	0.563829	3.13412	0.0017237	0.0418996	PIR protein
PBANKA_1422600	62.2683	1.77506	0.62208	2.85343	0.00432502	0.0762842	selenoprotein, putative
PBANKA_0312900	92.7429	1.77689	0.603056	2.94648	0.00321417	0.0630694	conserved Plasmodium protein, unknown function
PBANKA_0836400	169.227	1.81298	0.602805	3.00758	0.00263337	0.0552112	Plasmodium exported protein, unknown function
PBANKA_0521241	1676.75	1.82721	0.638121	2.86342	0.00419093	0.0748143	5.8S ribosomal RNA
PBANKA_1039800	105.173	1.83685	0.612681	2.99805	0.0027171	0.0564859	pseudouridine synthase, putative
PBANKA_1103500	371.258	1.83808	0.58372	3.1489	0.00163888	0.0409886	conserved Plasmodium protein, unknown function
PBANKA_0826100	29.0696	1.8406	0.666607	2.76114	0.00576001	0.0906696	proline--tRNA ligase, putative
PBANKA_0800061	43.9797	1.8586	0.638586	2.91049	0.00360858	0.0686467	PIR protein
PBANKA_0500950	96.8916	1.86568	0.572789	3.25719	0.0011252	0.0324203	PIR protein, pseudogene
PBANKA_1039900	322.806	1.89196	0.601674	3.1445	0.00166373	0.0411921	conserved Plasmodium protein, unknown function
PBANKA_0817500	77.6347	1.89335	0.59923	3.15963	0.00157968	0.0400457	ubiquitin fusion degradation protein 1, putative
PBANKA_0623651	57.77	1.90243	0.606816	3.1351	0.00171793	0.0418996	PIR protein, pseudogene
PBANKA_0923800	61.9808	1.91895	0.6371	3.012	0.00259531	0.0548802	pyruvate dehydrogenase E1 component subunit alpha
PBANKA_0504700	349.075	1.92677	0.568274	3.39057	0.000697482	0.02291	ribosomal silencing factor RsfS, putative
PBANKA_1146741	173.398	1.92799	0.550498	3.50226	0.000461337	0.0180289	PIR protein, pseudogene
PBANKA_1451400	93.049	1.93304	0.578936	3.33896	0.000840939	0.0260585	protein-S-isoprenylcysteine O-methyltransferase, putative
PBANKA_0307700	56.2042	1.94186	0.622811	3.1179	0.00182143	0.0435566	conserved Plasmodium protein, unknown function
PBANKA_0315000	119.227	1.95804	0.619814	3.15908	0.00158267	0.0400457	rRNA methyltransferase, putative
PBANKA_1000091	128.784	1.96505	0.565749	3.47335	0.000513997	0.018899	PIR protein, pseudogene
PBANKA_0109000	84.4523	2.00255	0.591812	3.38375	0.000715019	0.0233305	conserved Plasmodium protein, unknown function
PBANKA_1103600	187.744	2.00579	0.57049	3.5159	0.000438264	0.0176994	cation transporting P-ATPase, putative
PBANKA_1000011	435.014	2.04395	0.556905	3.6702	0.000242359	0.0118228	reticulocyte binding protein, putative
PBANKA_0201450	19.4788	2.09177	0.692357	3.02123	0.00251753	0.0535387	PIR protein, pseudogene
PBANKA_0500971	34.0272	2.14161	0.65797	3.25488	0.00113441	0.0324955	PIR protein
PBANKA_1412500	90.3082	2.15037	0.598279	3.59426	0.000325311	0.0144397	conserved Plasmodium protein, unknown function
PBANKA_1127600	98.5431	2.16994	0.624262	3.476	0.00050895	0.018899	glucosamine 6-phosphate N-acetyltransferase, putative
PBANKA_0215800	167.231	2.17153	0.547761	3.96437	7.36e-05	0.00503575	fam-b protein
PBANKA_1105000	530.175	2.17154	0.530297	4.09495	4.22e-05	0.00371507	conserved protein, unknown function
PBANKA_0915200	1906.64	2.17522	0.561713	3.87249	0.000107731	0.00689338	conserved Plasmodium protein, unknown function
PBANKA_0008101	60.0605	2.25192	0.632542	3.56011	0.000370696	0.0156104	fam-a protein
PBANKA_0521261	9456.64	2.25932	0.592782	3.81139	0.000138188	0.00820301	28S ribosomal RNA
PBANKA_1352621	52.3767	2.28777	0.619979	3.69008	0.000224181	0.011387	tRNA Methionine
PBANKA_0201400	103.742	2.31011	0.601859	3.83828	0.000123898	0.00744447	fam-a protein, pseudogene
PBANKA_1457550	149.606	2.37854	0.61934	3.84044	0.000122814	0.00744447	ACEA small nucleolar RNA U3
PBANKA_0201100	204.374	2.42941	0.572756	4.24161	2.22e-05	0.0027068	PIR protein, pseudogene
PBANKA_0623700	53.2742	2.62277	0.656415	3.9956	6.45e-05	0.00467556	PIR protein
PBANKA_0500781	99.9501	2.64221	0.60338	4.37902	1.19e-05	0.00172759	PIR protein
PBANKA_0200700	186.184	2.85498	0.590273	4.83671	1.32e-06	0.000382586	fam-b protein
PBANKA_0315430	82.1846	2.87546	0.601985	4.77663	1.78e-06	0.000462257	small nucleolar RNA snoR01
PBANKA_1146761	1581.6	2.97304	0.533713	5.57048	2.54e-08	1.79e-05	PIR protein
PBANKA_0524841	28.0147	3.05327	0.679584	4.49285	7.03e-06	0.00119397	reticulocyte binding protein, putative, pseudogene
PBANKA_0000600	51.1026	3.12891	0.641375	4.87843	1.07e-06	0.000376326	PIR protein
PBANKA_0200751	192.038	3.14566	0.616026	5.10637	3.28e-07	0.000161804	PIR protein, pseudogene
PBANKA_0112701	41.4232	3.26797	0.661513	4.94014	7.81e-07	0.000295867	fam-a protein
PBANKA_0201200	157.873	4.05299	0.591423	6.85295	7.23e-12	3.56e-08	fam-a protein, pseudogene
